# Supplementary material for: Self-rated health status and illiteracy as death predictors in a Brazilian cohort
Source: PLoS One. 2018 Jul 12;13(7):e0200501. doi: 10.1371/journal.pone.0200501 (PMC6042772; doi:10.1371/journal.pone.0200501)
Supplement: S1 File — (XLS) [file pone.0200501.s002.xls]

## Sheet: Sheet1
seq_dig	n_quest	letra_cod	mortality	age	sex	read	marital status	income	work PA	comute PA	leisure PA	dias_AF_lazer	srh	smoke	alcohol	high BP	BP treatment	BP drug	stroke	MI	angina	SBP1 MSE	DBP1 MSE	SBP2 MSE	DBP2 MSE	height	wieght	measured height	measured weight	WC
797	1102	A	2	66	1	1	1	780	1	1	1	7	5	1	1	1	1	3	No	No	No	175	98	156	82	1.82	85	1.7	83.4	112
798	1069	A	2	51	1	1	1	1000	2	2	2	5	2	1	1	2	99	1	No	No	No	103	78	114	99	1.73	76	1.74	75.5	98
801	900	A	2	54	2	1	1	335	1	1	1	7	3	2	2	2	99	1	No	No	No	139	84	139	86	1.67	56	1.56	56.6	83
802	619	A	2	54	2	1	2	180	1	2	2	5	3	3	2	1	1	3	No	No	No	126	69	117	94	1.5	59.4	1.5	63.7	82.5
803	617	A	2	66	1	1	1	250	2	2	1	7	2	2	1	1	1	3	No	No	No	152	101	145	97	1.64	65	1.613	65	72.2
804	303	A	2	52	1	1	2	180	1	2	3	5	2	3	1	2	99	1	No	No	No	158	99	146	91	1.695	70	1.71	71.5	99
805	210	A	2	71	2	1	2	360	1	1	1	7	3	1	1	1	1	3	No	No	No	138	97	126	108	1.52	67	1.422	63.2	95.5
806	3	A	2	64	2	1	2	180	2	3	2	5	3	1	2	2	99	1	No	No	No	166	91	187	92	1.4	42	1.43	42.1	69
807	1078	A	2	72	2	2		700	1	1	1	7	3	2	2	1	2	1	No	No	No	100	70	100	80	9.999	40	1.52	37.5	71
809	166	A	2	55	2	1	2	280	1	1	1	7	5	3	2	1	2	3	No	No	No	140	81	141	90	1.69	124	1.69	121.9	133.5
810	167	A	2	46	1	2	2	80	4	2	1	7	2	2	2	1	1	2	Yes	No	No	137	83	140	107	1.7	72	1.686	73.3	95
811	196	A	2	70	2	2	1	360	1	1	1	7	3	3	2	1	1	3	No	No	No	161	81	153	99	1.4	50	1.42	55.1	95
812	721	A	2	69	2	1	1	460	1	1	1	7	3	1	1	1	1	3	No	No	No	146	99	161	132	1.56	72	1.56	71.9	86
813	138	A	2	52	2	2	2	250	1	1	2	2	2	1	2	1	3	2	No	No	No	141	84	132	103	1.515	70	1.535	73.1	108
814	20	A	2	83	1	2	1	230	1	1	1	7	4	2	1	1	2	2	No	No	No	150	90	140	95	1.75	95	1.68	90	100
815	48	A	2	62	2	2	2	236	1	1	1	7	3	3	2	1	1	3	No	No	No	148	81	150	82	1.565	47.9	1.55	49.7	86
817	862	A	2	55	1	2	1	298	4	1	1	7	5	3	2	2	99	1	No	No	No	135	106	137	125	1.73	72.2	1.7	72.5	98.5
818	563	A	2	53	1	1	1	1400	1	2	1	7	2	1	2	2	99	1	No	No	No	133	68	129	72	1.7	85	1.68	85.5	90.2
819	554	A	2	56	1	1	1	1000	2	6	2	7	3	1	2	2	99	1	No	No	No	126	90.2	143	90.7	1.68	66.8	1.64	65.4	90
820	532	A	2	73	1	1	1	360	1	1	1	7	2	3	1	1	1	2	No	No	No	133	75	148	81	1.8	84	1.75	83.9	108
821	21	A	2	58	1	1	1	380	2	2	2	2	2	1	2	2	99	1	No	No	No	89	60	94	56	1.6	72	1.6	70.3	93
822	203	A	2	68	2	1	2	180	1	5	1	7	3	3	2	2	99	1	No	No	No	152	73	129	65	9.999	60	1.55	61.6	95
833	533	A	2	32	1	1	2	300	3	3	3	3	1	1	1	2	99	1	No	No	No	116	91	105	72	1.725	85	1.7	84.5	88
834	308	A	2	65	2	1	2	830	2	1	2	7	4	1	2	1	1	3	No	No	No	105	63	104	75	1.54	65	1.504	62.9	94
838	509	A	2	66	1	2	2	200	1	1	1	7	2	2	2	2	99	1	No	No	No	105	78	96	80	1.59	59	1.58	58.1	93
839	548	A	2	74	1	2	2	180	1	1	1	7	3	3	2	1	2	1	No	No	No	160	73	150	69	1.7	60	1.66	58.4	86
840	770	A	2	50	2	1	1	610	1	1	1	7	3	1	2	1	1	3	No	No	No	136	84	138	88	1.85	66.5	1.7	65.9	84
841	1142	A	2	64	2	1	2	180	1	1	1	7	2	1	1	2	99	1	No	No	No	117	67	110	68	1.67	50.2	1.55	50.7	77
842	252	A	2	36	2	1	2	360	1	1	2	5	3	3	2	2	99	1	No	No	No	117	79	118	82	1.63	64	1.59	63.4	88
844	1063	A	2	37	1	1	1	578	2	3	3	3	2	2	1	2	99	1	No	No	No	110	79	123	82	1.78	75	1.77	76.5	90
847	1091	A	2	58	1	1	1	435	4	1	2	2	2	3	2	2	99	1	No	No	No	121	75	124	80	1.72	72	1.728	69.4	90
851	429	A	2	72	1	2	2	180	1	1	1	7	4	3	2	1	1	3	No	Yes	No	177	100	172	95	1.7	55	1.71	56.4	80
852	170	A	2	76	2	2	1	360	1	1	1	7	3	1	2	2	99	1	No	No	No	136	84	129	77	1.59	57	1.606	59.5	87
853	360	A	2	63	2	2	2	200	1	1	2	7	3	1	2	1	1	3	No	No	No	125	85	130	83	1.55	70	1.49	78.5	109.5
854	224	A	2	18	1	2	2	200	1	1	2	5	2	2	2	2	99	1	No	No	No	101	63	103	57	1.6	65	1.713	64.5	85.6
855	767	A	2	62	2	2	2	200	1	1	2	2	4	1	2	1	1	2	No	No	No	121	90	134	105	1.55	48	1.558	37.8	68.1
886	670	A	2	66	1	1	1	330	1	1	1	7	4	2	2	2	99	1	No	No	No	115	81	105	76	1.6	44	1.58	41.3	72
859	692	A	2	51	2	1	1	266	1	1	2	7	3	1	2	1	3	3	No	No	No	122	88	109	73	1.59	48	1.58	46.9	73
860	511	A	2	65	1	1	1	360	1	1	1	7	3	2	1	2	99	1	No	No	No	97	78	118	75	1.65	75	1.63	74	69
861	391	A	2	64	2	2	1	360	1	1	1	7	4	3	2	1	1	3	No	No	No	164	96	156	100	1.5	63	1.52	53.2	99
862	1139	A	2	67	1	1	2	300	2	2	2	7	2	3	2	1	2	1	No	No	No	110	71	102	69	1.685	73	1.6	71	88
865	153	A	2	53	1	1	2	544.46	1	1	1	7	2	3	2	2	99	2	No	No	No	141	99	140	91	1.59	59	1.55	55.7	90
867	339	A	2	54	2	2	1	366	1	1	1	7	2	2	2	1	2	1	No	No	No	144	94	140	86	1.58	56	1.6	56.9	89
870	1079	A	2	57	2	2	1	100	1	1	2	3	3	2	2	1	1	3	No	No	No	178	78	176	77	1.63	65	1.64	64.5	90
871	897	A	2	62	1	1	2	180	1	1	1	7	2	2	1	2	99	1	No	No	No	121	78	145	77	1.7	67	1.695	67.2	80
873	1044	A	2	40	2	2	1	96	1	1	1	7	3	2	1	2	99	1	No	No	No	123	84	126	85	1.5	60	1.47	55.8	87
887	255	A	2	59	2	1	1	150	1	1	1	7	3	1	2	2	99	1	No	No	No	151	91	148	98	1.6	75	1.54	75.6	100
888	285	A	2	70	2	1	1	1075	1	1	1	7	3	3	2	1	1	3	No	No	No	142	71	114	65	9.999	63	1.465	64.2	95.5
889	484	A	2	50	1	1	1	400	1	1	1	7	3	3	2	2	99	1	No	No	No	96	59	93	69	1.65	55	1.625	54.8	81.2
890	493	A	2	66	2	1	2	180	1	1	2	5	3	3	2	1	1	3	No	No	No	153	90	127	79	1.56	62	1.53	75.5	91
892	247	A	2	52	2	1	1	600	1	1	2	5	3	3	2	1	2	1	No	No	No	175	92	189	100	1.36	85	1.45	84.6	115.5
894	551	A	2	54	1	2	1	455	1	1	1	7	4	3	2	2	99	1	No	No	No	115	80	109	78	1.5	58	1.55	54.6	95
895	133	A	2	44	1	1	1	131	1	1	1	7	3	3	2	2	99	1	No	No	No	115	76	101	77	1.72	81.5	1.715	80.8	93
896	246	A	2	56	2	1	1	380	2	3	2	7	2	1	2	1	1	3	No	No	No	176	95	168	95	1.8	56	1.46	55.8	87
899	578	A	2	21	1	1	2	350	4	3	1	7	2	2	1	1	2	1	No	No	No	138	109	116	77	1.71	75	1.697	73.4	84.8
900	535	A	2	74	1	1	1	360	1	1	1	7	4	3	2	2	99	1	No	No	No	124	80	138	84	1.7	75	1.705	73.9	90
901	470	A	2	48	1	2	1	836	3	4	1	7	2	1	1	2	99	1	No	No	No	105	68	121	72	1.69	70	1.645	69	82.3
904	486	A	2	74	1	2	1	360	1	2	2	3	3	3	2	1	1	3	No	No	No	183	87	187	104	1.72	68	1.76	73.3	96
907	792	A	2	62	2	1	1	360	1	1	1	7	2	3	2	1	1	3	No	No	No	152	95	157	101	1.5	52	1.51	55.1	92
910	492	A	2	48	2	1	1	480	2	1	1	7	4	1	2	2	99	1	No	No	No	118	106	85	56	1.53	65	1.535	64.3	92
913	475	A	2	27	1	1	1	1500	4	2	1	7	2	1	1	2	99	1	No	No	No	122	81	124	79	1.68	69	1.72	70.5	82
914	4	A	2	51	1	1	1	340	3	5	1	7	2	2	1	2	99	1	No	No	No	140	80	140	85	1.7	75	1.68	69	75
917	663	A	2	39	2	1	1	350	1	1	1	7	3	1	2	1	2	1	No	No	No	118	91	124	90	1.54	59	1.55	58.7	82
922	168	A	2	34	1	1	1	36	1	1	1	7	3	2	2	2	99	1	No	No	No	149	79	134	78	1.69	67	1.755	62.5	83
934	378	A	2	21	1	1	2	540	3	2	1	7	1	1	1	2	99	1	No	No	No	103	79	99	66	1.685	72	1.69	68	91
935	659	A	2	63	2	2	2	180	1	1	1	7	3	3	2	2	99	1	No	No	No	105	67	107	72	1.44	65	1.422	67.4	105.5
936	63	A	2	57	1	2	1	290	3	5	1	7	3	2	1	2	99	1	No	No	No	145	90	140	95	1.8	75	1.78	69	66
937	84	A	2	58	2	2	1	100	1	1	2	7	2	1	2	1	1	3	No	No	No	143	74	134	63	999	83	1.6	86	117.2
938	85	A	2	69	2	2	2	260	1	1	1	7	3	2	2	1	1	3	No	No	No	160	100	181	93	1.55	45	1.48	39.4	69.8
939	89	A	2	74	1	2	1	460	1	1	1	7	3	3	2	1	3	2	No	No	No	185	138	180	120	1.605	71.5	1.66	75.2	103
943	86	A	2	70	2	2	2	180	1	1	1	7	3	3	2	1	1	3	No	Yes	No	126	100	146	65	1.4	52.5	1.48	52.7	77
1037	1040	A	2	70	2	1	2	180	1	1	1	7	3	1	2	1	1	3	No	No	No	158	86	141	82	1.5	54	1.448	53.7	88
1038	775	A	2	68	2	2	2	48	1	1	2	3	4	1	2	1	1		No	No	No	174	126	176	124	1.5	65	1.518	69.2	104
1039	601	A	2	53	1	2	1	280	3	6	1	7	3	2	1	2	99	1	No	No	No	150	85	130	80	1.68	70	1.65	64	67
1040	381	A	2	60	2	2	2	310	1	1	1	7	2	2	2	2	99	1	No	No	No	104	74	96	74	1.57	45.5	1.56	48.9	80
1041	74	A	2	72	2	2	1	360	1	1	1	7	4	3	2	1	1	3	No	Yes	No	142	87	158	89	1.53	75	1.465	76	110
1042	469	A	2	59	2	1	2	180	1	1	1	7	4	1	2	2	99	1	No	No	No	123	90	122	90	1.55	64	1.5	61.9	90
1044	66	A	2	67	2	2	2	180	1	1	2	3	3	1	2	1	3	3	No	No	No	192	127	217	121	1.45	51	1.49	58.8	90
1046	19	A	2	66	2	1	2	180	1	1	1	7	3	2	1	2	99	1	No	No	No	103	75	97	76	9.999	51	1.497	50.5	76
1048	1029	A	2	46	2	2	999	180	1	1	2	5	4	3	1	2	99	1	No	No	No	138	78	135	91	1.62	71	1.585	69.1	92
1049	621	A	2	63	2	1	2	400	1	1	1	7	2	1	2	2	99	1	No	No	No	150	90	121	92	1.55	63	1.45	72.7	97.5
1050	913	A	2	35	1	1	1	230	3	3	1	7	2	1	2	2	99	1	No	No	No	108	72	123	84	1.7	68	1.655	70	82.2
1052	459	A	2	50	2	1	1	280	1	1	2	7	2	2	2	1	1	3	No	No	No	152	71	137	109	1.62	62	1.534	63.8	93.3
1053	419	A	2	48	2	1	1	380	1	1	1	7	3	3	2	1	1	3	No	No	No	165	95	157	88	1.56	76	1.56	74.6	115
1055	36	A	2	46	1	1	1	428	1	1	2	7	3	3	2	1	1	3	Yes	No	No	150	81	121	92	1.7	67	1.625	65.8	95
1056	555	A	2	57	1	2	2	560	3	6	2	2	2	2	2	2	99	1	No	No	No	158	108	148	110	1.6	65.9	1.629	63	89
1058	658	A	2	60	2	2	2	230	1	1	1	7	3	2	2	1	1	3	No	No	No	152	99	155	91	1.58	78	1.525	71.8	95
1059	534	A	2	65	1	2	1	431	1	1	1	5	3	3	2	1	3	2	No	Yes	No	140	79	156	82	1.5	53	1.56	51.9	79
1060	369	A	2	56	1	1	1	336	1	3	1	7	3	3	1	1	2	1	No	No	No	138	94	151	92	1.58	63	1.53	60.3	97
1061	933	A	2	72	1	2	1	560	1	1	1	7	3	3	2	1	1	3	No	No	No	118	78	134	81	1.65	62	1.58	59.2	83
1062	1030	A	2	18	2	1	1	1500	1	1	1	7	3	1	1	1	2	1	No	No	No	83	74	85	60	1.5	53	1.45	51.2	75.2
1063	616	A	2	56	2	1	2	180	1	2	1	7	4	2	2	1	1	3	Yes	No	No	141	114	136	91	1.65	64	1.505	63.5	105
1064	546	A	2	72	1	1	1	680	4	3	2	5	2	3	1	2	99	1	No	No	No	130	115	140	79	1.78	82	1.772	86.2	107
1131	140	A	2	65	1	1	1	961	1	1	2	1	1	3	1	2	2	1	No	No	No	145	87	157	89	1.6	46	1.624	41.2	70
1132	141	A	2	64	1	2	1	1075	1	1	1	7	4	3	2	2	2	1	No	No	No	134	86	143	93	1.55	44.5	1.555	45.4	69.5
799	1103	A	1	43	1	1	2	180	4	4	2	5	3	3	2	2	99	1	No	No	No	142	86	145	83	1.6	60	1.62	58.5	79
800	1064	A	1	59	1	1	1	253	3	6	1	7	3	3	1	2	99	1	No	No	No	105	72	109	72	1.65	82	1.705	75.9	101
816	94	A	1	57	1	1	1	360	1	2	1	7	4	3	2	1	1	3	No	No	No	180	128	202	111	1.66	90	1.64	90.5	115
835	580	A	1	73	1	1	2	180	1	1	1	7	4	3	2	2	99	1	No	No	No	125	81	131	97	1.7	60	1.625	58.1	89.5
836	528	A	1	60	1	2	1	150	3	4	1	7	2	2	2	2	99	1	No	No	No	128	77	125	85	1.78	80	1.75	62	70
837	523	A	1	58	2	2	1	360	1	1	1	7	3	3	2	1	1	3	No	No	No	227	96	229	96	1.52	78	1.515	70.1	90
843	29	A	1	51	1	1	1	1575	2	2	1	7	2	2	1	2	99	1	No	No	No	115	79	125	80	1.66	75	1.62	71	85
845	545	A	1	55	1	1	1	900	3	3	1	7	2	3	2	2	99	1	No	No	No	140	90	145	85	1.55	60	1.61	62	70
846	291	A	1	71	1	2	1	400	1	1	1	7	3	2	2	1	2	1	No	No	No	135	89	149	92	1.72	53	1.713	52	63
848	397	A	1	72	1	2	2	360	1	1	1	7	4	3	2	2	99	1	No	No	No	215	93	224	95	999	999	1.62	59	90
849	345	A	1	66	2	1	2	250	2	2	1	7	2	2	2	2	99	1	No	No	No	128	68	118	67	1.63	66	1.546	65.5	96
850	402	A	1	53	2	1	1	380	1	1	1	7	2	2	2	2	99	1	No	No	No	100	60	97	63	1.55	53	1.518	54.7	83
857	686	A	1	58	2	2	2	880	1	1	2	7	2	1	2	2	99	1	No	No	No	119	72	116	77	1.7	74	1.65	70.5	84
858	816	A	1	47	2	1	1	180	1	1	1	7	4	2	2	1	1	3	No	No	Yes	194	95	170	86	999	76	1.485	77.1	106
863	193	A	1	60	2	1	1	505	1	1	1	1	4	1	1	2	99	1	No	No	No	141	80	145	80	1.7	52	1.565	53.4	77
864	142	A	1	65	1	2	1	266	1	1	1	7	4	2	2	2	99	1	No	No	No	140	85	140	95	1.7	60	1.65	58	61
866	102	A	1	73	1	2	1	400	1	1	1	7	3	3	2	2	99	1	No	No	No	113	80	110	75	1.65	80	1.6	79	100.1
868	238	A	1	45	2	1	1	430	2	1	1	7	3	3	2	2	99	1	No	No	No	154	90	153	90	1.58	86	1.543	81.9	109
869	327	A	1	72	1	1	1	540	1	1	1	7	3	3	1	1	1	2	No	No	No	161	83	156	90	9.999	56.5	1.52	55.5	93
872	510	A	1	66	1	1	2	180	1	1	2	5	2	3	1	1	1	3	No	No	No	180	108	140	95	1.53	55	1.55	52.5	84
884	1160	A	1	71	1	1	1	180	1	1	2	3	2	1	2	1	1	3	No	No	No	132	103	132	84	1.65	74	1.597	74	99
885	272	A	1	43	2	1	1	363	2	3	1	3	3	2	1	2	99	1	No	No	No	101	65	123	60	1.6	54	1.57	54.3	79
886	279	A	1	50	1	1	1	500	1	2	1	7	3	1	1	2	99	1	No	No	No	98	67	110	70	1.67	71	1.67	69.3	93
891	714	A	1	53	2	1	2	200	3	2	1	2	3	1	2	1	2	2	No	No	No	103	61	94	62	1.52	50	1.558	44.7	75
893	977	A	1	65	1	1	1	280	2	5	2	4	3	1	2	1	1	3	No	No	No	165	96	168	82	1.6	55	1.525	54.5	96
897	519	A	1	67	1	1	1	980	1	1	1	7	2	2	2	2	99	1	No	No	No	140	85	120	86	1.66	47	1.62	44.9	72.5
898	571	A	1	68	2	1	2	280	1	1	1	7	4	1	2	1	1	3	No	No	No	196	123	177	115	1.45	58	1.482	58.5	92.1
902	846	A	1	42	1	1	1	375	2	3	2	7	3	2	1	2	99	1	No	No	No	115	68	109	56	1.7	71	1.7	69.2	81.5
903	426	A	1	54	1	1	1	5000	1	1	1	7	3	3	1	1	1	3	No	No	No	170	90	180	100	1.68	72	1.67	72	96
905	552	A	1	50	1	1	1	300	1	1	2	6	2	3	2	2	99	1	No	No	No	109	76	107	78	1.75	89	1.683	84	100.5
906	805	A	1	66	2	2	2	180	1	1	2	5	3	2	2	1	1	3	No	Yes	No	158	67	163	73	1.505	83.5	1.51	80.4	100.9
908	735	A	1	48	2	1	1	1240	2	6	1	7	3	1	2	1	2	2	No	No	No	125	107	126	71	1.58	84	1.55	84.2	100.3
909	204	A	1	50	2	1	1	280	1	2	2	5	3	3	2	1	3	3	No	No	No	184	99	187	109	1.56	66	1.51	65.6	87
911	875	A	1	41	2	1	1	180	1	1	1	7	3	2	2	2	99	1	No	No	No	112	76	84	65	1.6	42.5	1.64	41.8	66
912	861	A	1	75	1	1	1	360	1	2	1	7	3	3	2	1	1	3	No	No	No	188	93	174	93	1.66	66	1.65	66	96
915	515	A	1	74	1	2	1	360	1	1	2	5	3	1	1	1	1	3	No	No	No	203	105	200	110	1.7	77	1.65	74	100
916	505	A	1	64	1	2	1	360	2	5	1	7	3	1	2	1	1	3	No	No	No	165	98	168	97	1.55	60	1.595	59	90
918	438	A	1	71	2	1	1	360	1	1	2	5	2	1	2	1	1	3	No	No	No	140	80	125	71	1.54	62	1.52	54	97
919	99	A	1	56	1	1	1	180	1	1	2	7	3	3	2	1	1	3	Yes	No	No	159	105	178	126	1.7	70	1.64	70.7	97.2
920	536	A	1	50	1	1	1	200	3	2	1	7	2	2	1	2	99	1	No	No	No	110	80	100	75	1.65	60	1.605	58	75
921	309	A	1	29	2	1	1	290	1	1	1	7	3	1	2	1	2	1	No	No	No	124	70	105	70	1.6	55	1.51	57.7	85
923	598	A	1	70	2	2	2	180	1	1	2	3	3	3	1	1	1	3	Yes	No	No	138	90	129	88	1.5	58	1.441	47.6	80
940	597	A	1	63	2	1	1	480	1	1	1	7	3	2	2	1	2	2	No	No	Yes	134	77	143	92	999	40.3	1.34	43	999
941	97	A	1	48	1	1	1	270	1	1	1	7	4	2	1	1	2	1	No	No	No	141	90	166	84	1.73	69	1.73	68.5	83
942	103	A	1	49	1	1	1	195	1	1	2	7	3	2	1	1	1	3	No	Yes	No	159	105	136	95	1.67	76	1.67	69	90
944	629	A	1	46	2	1	2	423	1	1	1	7	4	3	2	1	1	3	No	Yes	No	147	101	134	109	1.53	72	1.515	83.3	110
1036	516	A	1	57	1	1	2	80	3	2	2	5	3	1	1	2	99	1	No	No	No	122	78	107	76	1.55	49	1.58	48.3	80
1043	119	A	1	31	1	1	1	930	3	2	1	7	3	2	1	1	2	2	No	No	No	141	91	135	81	1.73	85	1.725	84	99
1045	61	A	1	70	2	2	2	380	1	1	1	7	3	1	2	1	1	3	No	No	No	170	96	151	102	1.5	70	1.518	72.7	106
1047	1037	A	1	19	2	1	1	440	1	1	2	5	2	1	2	2	99	1	No	No	No	102	70	129	110	1.76	72	1.688	74.3	80
1051	899	A	1	72	2	2	2	180	1	1	1	7	3	1	2	1	1	3	No	No	No	155	97	145	99	1.5	60	1.473	59.3	99.5
1054	393	A	1	70	2	2	1	330	1	1	2	7	4	1	2	2	99	1	No	No	No	104	81	100	84	1.49	56	1.429	60.3	99.8
1057	1034	A	1	66	1		1	1680	1	1	1	7	3	3	2	1	1	3	No	No	No	125	102	120	78	1.73	87	1.74	85	96
1	294	A	0	33	2	1	1	400	1	1	1	2	1	3	1	2	2	1	No	No	No	110	78	109	52	1.68	52	1.6	54.1	78
2	348	A	0	42	1	1	1	336	1	1	1	7	2	2	2	2	99	1	No	No	No	135	90	130	85	1.48	87	1.445	91	99
3	328	A	0	33	2	1	1	230	1	1	2	7	2	1	2	2	99	1	No	No	No	115	74	125	60	1.58	59	1.57	70.9	92
4	305	A	0	28	2	1	2	45	1	1	1	7	2	1	1	2	99	1	No	No	No	88	53	93	57	1.56	51	1.56	51	76
5	326	A	0	28	2	1	1	180	1	1	1	7	3	3	2	2	99	1	No	No	No	96	69	151	115	9.999	73	1.63	75.4	97.4
6	300	A	0	25	1	1	1	1440	3	2	1	7	2	1	1	2	99	1	No	No	No	128	80	126	84	1.61	72	1.615	72.7	90
7	1110	A	0	29	1	1	1	700	2	2	3	2	2	1	2	2	99	1	No	No	No	117	81	123	81	1.74	80	1.76	80.3	84
8	514	A	0	65	1	1	1	180	1	1	2	7	3	3	2	2	99	1	No	No	No	148	86	138	83	1.63	58	1.644	55.2	72
9	479	A	0	38	2	1	1	660	2	2	1	7	2	1	2	2	99	1	No	No	No	113	74	98	67	1.55	45	1.55	47.3	82
10	746	A	0	48	2	1	1	1000	1	1	1	7	5	1	1	1	1	3	No	No	No	90.8	63	114	83	1.54	64	1.52	64	86
11	697	A	0	61	2	1	2	900	1	1	1	7	3	2	2	1	2	2	No	No	No	135	99	134	87	1.7	99	1.695	105.8	122
12	281	A	0	40	2	1	1	350	1	1	1	7	5	1	2	1	1	3	No	No	No	110	71	108	67	1.47	110	1.465	120.5	130
13	315	A	0	27	2	1	1	315	1	1	1	7	3	3	1	2	99	1	No	No	No	104	72	113	60	1.5	152	0.54	53	75
14	1013	A	0	28	2	1	1	600	1	1	1	7	3	1	2	2	99	1	No	No	No	107	69	94	65	1.52	49	1.525	48.3	72
15	312	A	0	30	2	1	1	400	2	1	1	7	3	1	2	1	1	3	No	No	No	169	112	162	115	1.52	70	1.48	70.6	91
16	358	A	0	39	2	1	1	440	2	6	1	7	3	1	1	2	99	1	No	No	No	100	70	100	70	1.6	62	1.594	62.4	82
17	353	A	0	65	1	1	2	180	1	1	2	2	2	3	1	2	99	1	No	No	No	126	73	121	74	1.67	80	1.64	80.1	95
18	329	A	0	61	2	1	1	360	4	6	2	7	3	1	2	1	3	3	No	No	No	119	76	124	79	1.6	79	1.555	80	115
19	338	A	0	68	2	1	2	180	1	1	1	4	5	3	2	1	2	1	No	No	No	126	83	134	72	1.55	64	1.44	65.1	90
20	296	A	0	31	1	1	2	1335	3	2	2	2	2	2	1	2	99	1	No	No	No	124	66	132	82	1.6	65	1.595	63.4	70.3
21	304	A	0	29	2	1	2	346	2	3	1	7	4	1	2	2	99	1	No	No	No	100	70	105	81	1.75	56	1.73	57.9	75
22	1008	A	0	56	1	1	1	700	2	6	1	2	2	3	2	1	2	1	No	No	No	153	96	157	96	1.55	66	1.575	59.9	89
23	325	A	0	25	2	1	1	180	1	1	1	4	2	1	2	2	99	1	No	No	No	107	62	106	88	1.5	40	1.5	38.5	62
24	318	A	0	21	2	1	2	300	1	1	1	7	2	1	1	2	99	1	No	No	No	101	64	111	67	1.58	43	1.544	44	67
25	330	A	0	55	2	1	1	500	2	4	2	1	3	2	1	2	99	1	No	No	No	102	69	104	69	1.63	70	1.55	68	95
26	351	A	0	60	2	1	2	180	2	1	1	7	3	1	2	1	1	3	No	No	No	164	128	167	146	1.6	75	1.56	69.2	105
27	683	A	0	25	1	1	1	1100	2	2	2	7	2	1	1	2	99	1	No	No	No	139	76	134	72	1.67	77.5	1.675	77.3	94
28	306	A	0	34	2	1	1	80	4	2	2	4	4	1	2	2	99	1	No	No	No	116	80	107	78	1.65	45	1.584	40.5	66.6
29	675	A	0	17	2	1	1	180	1	1	1	7	2	2	2	2	99	1	No	No	No	96	80	79	43	1.6	60	1.596	59.9	78.5
30	311	A	0	33	1	1	1	540	2	2	1	7	2	3	2	2	99	1	No	No	No	125	85	128	68	1.7	95	1.71	83.4	99
31	292	A	0	43	2	1	2	700	2	6	1	7	2	1	2	2	99	1	No	No	No	85	62	92	62	1.6	49.5	1.568	47.9	71
32	37	A	0	32	1	1	2	520	2	6	2	2	2	1	2	2	99	1	No	No	No	110	71	109	75	1.54	57.5	1.62	57.8	71
33	280	A	0	33	2	1	1	400	1	1	2	5	2	1	2	2	99	1	No	No	No	110	61	89	57	1.5	60	1.53	61.2	83
34	337	A	0	35	2	1	1	180	1	1	1	4	3	1	2	1	2	1	No	No	No	147	81	139	85	1.655	98	1.655	100.5	111
35	333	A	0	37	2	1	1	1150	1	2	1	7	2	1	1	2	99	1	No	No	No	100	59	106	68	1.56	56	1.572	55.9	78
36	331	A	0	22	2	1	1	180	2	1	2	7	3	1	1	2	99	1	No	No	No	104	60	100	55	1.7	48	1.632	48.9	69
37	768	A	0	50	2	1	1	360	1	1	1	7	4	3	2	2	99	1	No	No	No	90	65	93	57	1.56	58	1.518	49.2	80
38	772	A	0	48	2	1	2	600	2	2	1	7	2	2	2	1	1	3	No	No	No	102	82	85	66	1.6	78	1.6	82	90
39	298	A	0	26	1	1	1	180	4	2	2	7	2	2	1	2	99	1	No	No	No	138	72	132	71	1.75	82	1.738	80.5	87
40	716	A	0	42	2	1	2	270	1	1	1	7	3	1	2	1	2	1	No	No	No	134	83	140	83	1.6	68	1.564	66	90.7
41	719	A	0	32	2	1	1	250	1	1	2	7	2	1	2	2	99	1	No	No	No	102	67	108	75	1.71	67	0.99	75	103
42	688	A	0	56	2	1	2	180	1	1	1	7	4	2	2	1	1	3	No	No	Yes	113	95	126	97	1.57	55.5	1.52	60	83
43	827	A	0	42	2	1	2	100	1	2	1	7	3	1	2	1	1	2	No	No	No	85	59	87	49	1.63	65	1.613	62.9	81
44	691	A	0	45	2	1	1	800	1	1	1	3	3	3	2	1	2	1	No	No	No	124	80	140	82	1.5	49.5	1.5	49.4	82
45	709	A	0	62	2	1	2	360	1	1	1	7	3	2	2	1	2	1	No	No	No	177	128	117	85	1.65	65	1.62	62.3	90
46	698	A	0	28	2	1	2	390	1	2	1	7	2	1	1	2	99	1	No	No	No	83	67	102	61	1.59	60	1.53	62	62
47	699	A	0	29	2	1	1	260	1	1	2	7	3	2	1	2	99	1	No	No	No	90	63	116	81	1.52	56	1.55	55.2	68.5
48	417	A	0	28	2	1	1	930	1	1	2	7	1	2	1	2	99	1	No	No	No	109	75	121	89	1.5	73	1.595	70.8	96
49	135	A	0	78	2	2	2	180	1	1	2	7	2	1	2	2	99	1	No	No	No	144	75	146	80	1.55	56	1.44	54.8	90
50	539	A	0	55	1	1	1	400	3	3	2	3	2	3	2	2	99	1	No	No	No	133	78	125	72	1.66	66	1.629	65.2	70.4
51	408	A	0	25	1	1	1	360	1	2	1	7	2	1	2	2	99	1	No	No	No	125	72	129	78	1.75	69	1.732	69.5	70.2
52	584	A	0	21	2	1	1	360	2	1	1	7	2	1	2	2	99	1	No	No	No	102	56	96	71	1.74	63	1.664	62.1	80
53	431	A	0	49	2	1	1	760	1	6	2	4	2	3	2	1	1	3	No	No	No	198	180	166	118	1.64	85	1.621	88.8	90
54	568	A	0	51	2	1	2	180	1	2	1	7	3	1	2	1	2	1	No	No	No	150	126	124	100	1.6	52	1.6	56.5	76
55	537	A	0	54	1	1	1	300	2	6	1	7	3	3	2	1	2	2	No	No	No	116	74	120	81	1.7	74	1.72	74.7	99
56	487	A	0	70	1	2	2	300	2	2	2	5	2	1	2	1	2	2	No	No	No	143	97	140	109	1.68	56	1.63	55.4	80
57	543	A	0	70	1	1	1	360	2	2	3	4	2	1	2	2	99	1	No	No	No	128	83	111	77	1.62	58	1.655	61	99
58	427	A	0	34	1	1	1	800	1	6	3	3	3	3	2	1	2	2	No	No	No	135	128	145	97	1.75	80	1.733	79.6	93
59	1028	A	0	37	2	1	1	480	1	1	1	7	2	1	2	2	99	1	No	No	No	97	64	90	65	1.6	60	1.555	60.6	87
60	973	A	0	59	1	1	2	480	4	2	1	7	5	1	2	1	3	2	Yes	No	No	134	73	150	87	1.7	82	1.61	86.3	103
61	357	A	0	46	2	2	1	615	1	1	1	7	3	1	2	1	1	3	No	No	No	141	91	125	82	1.6	80	1.568	79	104.5
62	261	A	0	44	1	1	1	3000	3	2	1	7	2	1	1	2	99	1	No	No	No	138	92	147	89	1.6	72	1.58	71.5	95
63	424	A	0	34	1	1	1	270	1	1	1	7	2	1	2	2	99	1	No	No	No	125	83	103	80	1.6	73	1.75	70.7	86
64	192	A	0	41	2	1	1	740	2	3	1	7	3	1	2	2	99	1	No	No	No	101	63	103	69	1.58	50	1.57	50.9	82
65	416	A	0	43	2	1	2	180	1	1	1	7	2	1	2	1	2	1	No	No	No	102	75	121	77	1.62	68	1.555	74.2	90
66	430	A	0	24	1	1	1	530	1	6	2	2	3	1	2	1	2	2	No	No	No	136	86	140	86	1.83	99	1.785	101.7	96.5
67	588	A	0	24	2	1	1	390	1	1	1	7	3	1	2	2	99	1	No	No	No	98	57	95	61	1.69	59.2	1.625	58.2	83
68	831	A	0	29	2	1	2	1200	2	2	1	7	3	1	1	2	99	1	No	No	No	122	75	104	73	1.6	82	1.59	80	93
69	666	A	0	35	2	1	1	360	1	2	1	7	3	3	1	2	99	1	No	No	No	112	88	114	81	1.6	96	1.56	98.7	103
70	654	A	0	37	2	1	2	540	2	3	1	6	4	2	1	2	99	1	No	No	No	120	66	123	74	1.64	51	1.62	52.1	76
71	653	A	0	38	2	1	1	100	1	1	1	7	2	1	2	2	99	1	No	No	No	132	103	77	60	1.48	36	1.551	34.3	64.5
72	628	A	0	51	2	1	2	360	1	1	2	5	3	1	2	1	1	3	No	No	No	115	68	119	83	1.55	80	1.54	81.1	98
73	605	A	0	27	2	1	1	1440	2	3	1	7	3	1	2	1	2	2	No	No	No	115	80	107	84	1.52	72	1.54	72.1	101
74	595	A	0	55	2	2	1	216	1	1	1	7	5	2	2	1	2	1	Yes	No	No	148	75	123	83	1.45	36	1.427	40	79
75	906	A	0	46	2	1	1	320	2	3	1	7	4	2	2	1	1	3	No	No	No	119	81	119	85	1.1	55	1.461	55.9	77
76	648	A	0	43	2	1	2	279	2	2	1	2	2	1	2	2	99	1	No	No	No	107	75	999	999	1.55	66	1.534	67	90
77	889	A	0	64	2	1	2	300	2	2	2	2	2	1	2	2	99	1	No	No	No	118	65	112	73	1.6	56	1.57	54	86
78	690	A	0	55	2	2	1	660	1	1	1	7	4	1	2	1	2	1	No	No	No	99	68	113	75	1.4	42	1.382	39.2	77
79	1161	A	0	52	2	1	1	1575	2	1	2	4	2	2	2	2	99	1	No	No	No	116	79	114	72	1.57	59	1.512	59.4	86
80	850	A	0	61	1	2	2	360	1	1	2	7	3	2	1	2	99	1	No	No	No	160	85	170	90	1.63	78	1.68	74.3	100
81	604	A	0	42	1	1	1	250	2	6	2	7	3	1	2	2	99	1	No	No	No	123	82	136	80	1.59	65	1.63	64.1	87
82	389	A	0	49	2	1	1	1380	1	1	1	7	4	1	2	2	99	1	No	No	No	139	121	102	64	1.7	80	1.63	75.7	87
83	392	A	0	62	2	1	1	280	1	1	1	7	5	3	2	1	2	1	No	No	No	112	75	120	82	1.6	71	1.496	74.1	103.5
84	631	A	0	65	1	2	2	360	1	1	1	7	3	3	2	1	3	2	No	No	No	152	98	152	106	1.6	65	1.62	62.2	92
85	383	A	0	56	2	1	1	1180	2	1	1	7	4	1	2	1	1	3	No	No	No	141	90	143	88	1.54	53	1.518	51.7	74
86	888	A	0	70	2	2	1	460	1	1	1	7	4	3	2	1	1	3	Yes	No	Yes	158	97	190	180	1.5	70	1.535	71.6	105
87	316	A	0	27	2	2	1	220	1	1	1	7	3	2	2	1	2	1	No	No	No	121	77	116	76	1.5	30	1.472	49.6	81
88	756	A	0	41	2	1	1	600	1	1	1	7	3	3	2	2	99	1	No	No	No	102	81	100	80	1.6	52	1.51	54.8	80.5
89	918	A	0	35	1	1	1	236	1	1	1	7	3	2	2	2	99	1	No	No	No	130	51	120	46	1.68	73	1.65	74	81
90	1054	A	0	32	2	1	1	630	1	1	1	7	3	3	2	2	99	1	No	No	No	110	78	105	71	1.5	60	1.56	63.6	79
91	576	A	0	18	2	1	1	200	1	1	2	7	2	1	2	2	99	1	No	No	No	147	83	121	90	1.6	63	1.58	62.1	79
92	496	A	0	61	2	1	1	1010	1	2	1	1	3	3	2	1	1	3	No	No	No	110	70	120	80	1.58	49	1.5	48.4	74
93	235	A	0	40	2	1	2	285	1	1	1	7	3	1	2	2	99	1	No	No	No	120	70	999	999	9.99	72	0.156	78.7	96
94	234	A	0	33	2	1	1	450	2	2	1	7	2	1	2	2	99	1	No	No	No	902	73	98	72	1.63	52	1.625	55.5	78
95	1002	A	0	35	2	1	1	800	1	2	1	1	3	1	2	2	99	1	No	No	No	94	69	112	69	1.62	48	1.6	47.1	70.6
96	557	A	0	49	1	1	2	500	3	2	1	7	2	2	2	2	99	1	No	No	No	116	68	122	78	1.7	54	1.685	54.6	74
97	527	A	0	42	1	1	1	180	2	4	1	7	3	1	1	2	99	1	No	No	No	902	62	102	87	1.78	83	1.715	84.9	101
98		A	0	49	1	1	1	440	3	5	1	7	2	2	1	2	2	1	No	No	No	125	70	130	90	1.8	80	1.69	70	85
99	572	A	0	56	2	1	1	1080	1	1	2	3	2	1	1	1	2	1	No	No	No	85	52	100	71	1.6	59	1.565	57.5	83
100	473	A	0	38	1	1	1	690	2	2	3	2	2	1	1	1	2	1	No	No	No	135	81	136	78	1.795	88.5	1.8	88	95
101	582	A	0	66	1	1	1	1070	1	1	2	6	3	1	2	1	1	3	No	No	No	135	85	132	81	1.81	81	1.79	81.7	92
102	880	A	0	65	2	1	1	360	1	1	2	3	2	3	2	2	99	1	No	No	No	116	73	128	77	1.5	43	1.53	52.7	89
103	881	A	0	59	2	2	1	780	1	1	1	7	4	1	2	2	99	1	No	No	No	107	77	109	79	1.5	60	1.56	59.8	80
104	530	A	0	47	1	2	1	560	4	6	2	5	3	3	2	2	99	1	No	No	No	105	85	113	91	1.65	78	1.725	75.4	92
105	857	A	0	62	2	2	2	180	1	1	1	7	3	2	1	2	99	1	No	No	No	133	71	124	70	999	999	1.43	60.8	99
106	362	A	0	46	2	1	1	170	4	4	1	2	2	2	2	1	2	3	No	No	No	147	90	146	88	1.54	60	1.532	67.3	94
107	379	A	0	18	1	1	2	2080	2	6	3	5	1	1	2	2	99	1	No	No	No	113	60	95	54	1.67	62	1.69	62.8	84
108	815	A	0	37	2	1	2	560	2	4	1	2	2	1	2	2	99	1	No	No	No	116	77	123	97	1.55	65	1.52	65.4	97.5
109	751	A	0	28	2	1	1	750	4	3	2	7	3	1	2	2	99	1	No	No	No	99	66	104	66	1.6	53	1.59	53.3	79.3
110	717	A	0	29	2	1	1	231	1	1	1	7	3	1	2	1	1	3	No	No	No	115	81	113	72	1.61	67.5	1.6	68	81
111	789	A	0	49	2	1	2	120	1	1	1	7	2	2	1	2	99	1	No	No	No	100	71	110	75	1.55	56	1.56	41.6	77
112	512	A	0	53	1	1	1	900	3	3	1	7	2	2	1	1	2	1	No	No	No	139	98	145	85	1.8	85	1.76	83	88.5
113	1076	A	0	62	1	1	1	480	2	3	1	7	2	1	2	2	99	1	No	No	No	120	80	130	80	1.75	75	1.77	72	89
114	386	A	0	32	1	1	1	400	1	1	1	5	2	1	2	2	99	1	No	No	No	139	87	128	81	1.73	79.5	1.735	79	80
115	1127	A	0	34	2	1	1	800	1	1	1	7	2	1	1	1	2	2	No	No	No	107	77	114	85	1.67	96	1.57	89.8	96
116	1067	A	0	29	2	1	1	180	1	1	1	1	2	2	2	1	2	1	No	No	No	114	74	99	66	1.52	54	1.52	55.2	81
117	1010	A	0	29	2	1	1	330	1	1	3	1	1	1	2	2	99	1	No	No	No	97	61	106	61	1.62	49	1.595	46.8	73
118	550	A	0	32	1	1	1	390	1	2	1	7	2	1	1	2	99	1	No	No	No	138	92	99	67	1.69	62	1.695	63.5	99
119	1118	A	0	21	2	1	2	360	1	1	1	7	2	1	2	2	99	1	No	No	No	111	69	99	75	1.6	46	1.53	46.1	74.5
120	1130	A	0	53	2	1	1	1430	1	1	1	7	3	1	2	1	2	1	No	No	No	149	130	125	76	1.55	69	1.498	68.9	99
121	1131	A	0	63	2	1	2	180	2	4	2	6	2	3	2	1	1	3	No	No	No	140	88	127	81	1.55	64.5	1.595	61.1	94
122	1114	A	0	37	2	1	1	500	1	1	2	4	3	1	2	2	99	1	No	No	No	96	65	110	76	1.52	50	1.517	50	78
123	494	A	0	39	2	1	1	195	1	1	1	7	2	1	2	2	99	1	No	No	No	92	46	100	56	1.58	51.5	1.55	51.1	68
124		A	0	39	2	2	1	290	1	1	2	3	3	2	2	1	3	2	No	No	No	135	83	115	86	1.595	75.5	1.582	72.8	93
125	483	A	0	22	2	1	1	300	1	1	1	4	2	1	2	2	99	1	No	No	No	104	74	92	69	1.54	62	1.578	65.5	80
126	559	A	0	36	1	1	1	180	3	3	1	7	2	1	1	2	99	1	No	No	No	102	65	107	64	1.63	72	1.77	74.7	89
127	540	A	0	37	1	1	1	697	3	4	2	3	2	1	2	2	99	1	No	No	No	120	81	123	86	1.72	74	1.687	75	82.3
128	569	A	0	72	2	1	2	180	1	1	1	7	2	1	2	1	2	3	No	No	No	112	63	108	66	1.61	60	1.6	58.9	96.7
129	518	A	0	42	1	1	1	350	2	2	3	3	2	1	2	2	99	1	No	No	No	142	89	138	88	1.69	73	1.705	76	93
130	1036	a	0	27	2	1	1	175	1	1	1	7	3	1	2	1	2	1	No	No	No	135	119	118	79	1.6	74	1.605	75.5	95.5
131	1017	A	0	27	2	1	1	900	2	1	1	7	2	1	2	2	99	1	No	No	No	101	74	142	124	1.46	45	1.523	46.1	74
132	1166	a	0	58	2	1	1	1825	1	1	2	5	3	1	2	1	1	3	No	No	No	149	79	140	86	1.58	57	1.54	58.1	81.8
133	1007	A	0	40	1	1	1	3000	2	2	1	7	1	1	1	2	99	1	No	No	No	117	77	110	76	1.7	66.4	1.7	66	84
134	1001	A	0	29	2	1	1	150	1	1	1	7	2	1	2	2	99	1	No	No	No	97	68	86	64	1.6	56	1.561	54.4	71
135	980	A	0	40	1	1	1	500	1	2	2	4	2	1	1	2	99	1	No	No	No	126	86	122	69	1.63	70	1.65	68.5	75.6
136	1987	B	0	37	1	1	1	380	4	6	3	1	2	1	1	2	99	1	No	No	No	124	100	128	75	1.68	67.5	1.7	66.6	81
137	1113	A	0	45	2	1	1	480	1	3	1	7	3	3	2	2	99	1	No	No	No	104	85	123	87	1.54	67	1.522	66.6	89
138	1098	B	0	32	1	2	1	215	1	2	1	7	2	1	2	2	99	1	No	No	No	152	91	85	80	1.58	78	1.62	79	75
139	1096	A	0	38	2	1	1	480	1	2	3	3	3	2	1	1	2	1	No	No	No	133	63	120	66	1.64	56	1.61	55.4	76
140	1140	A	0	18	1	1	2	1053	2	3	4	2	3	1	2	2	99	1	No	No	No	110	50	120	60	1.67	56	1.69	51.9	81
141	185	A	0	47	2	2	1	340	1	1	2	7	2	1	2	1	1	3	No	No	No	164	87	171	93	1.58	63	1.48	60.8	90
142	396	A	0	62	2	1	2	295	1	1	2	7	2	1	2	2	99	1	No	No	No	131	72	143	85	1.58	58	1.52	59.3	91
143	444	A	0	40	2	1	1	370	1	2	1	7	3	3	1	2	99	1	No	No	No	86	65	96	76	1.55	59.5	1.47	62.5	85
144	838	A	0	48	2	1	2	180	1	1	1	7	3	2	2	1	2	2	No	No	No	165	104	138	98	1.6	63	1.558	62.6	85
145	928	A	0	39	1	1	1	540	3	6	1	7	2	3	1	2	99	1	No	No	No	169	90	184	86	1.72	87	1.715	87.9	104
146	967	A	0	53	1	1	1	2550	1	1	2	1	2	3	1	2	99	1	No	No	No	116	67	111	70	1.69	76	1.69	76.2	97
147	871	A	0	29	2	1	1	370	1	1	1	7	2	2	1	2	99	1	No	No	No	106	70	128	89	1.63	64	1.615	63.6	82
148	884	A	0	18	2	1	2	215	1	3	2	2	2	1	2	2	99	1	No	No	No	120	58	98	69	1.56	50	1.552	48.9	64.7
149	608	A	0	41	2	1	1	1000	1	1	1	7	2	1	1	2	99	1	No	No	No	111	68	114	71	1.52	58	1.5	57.1	84.5
150	872	A	0	35	2	1	1	700	1	1	2	7	2	1	2	2	99	1	No	No	No	113	67	100	77	1.52	49	1.52	46.8	74.5
151	873	A	0	35	2	1	1	620	2	6	2	3	3	1	2	2	99	1	No	No	No	88	60	96	63	1.72	60	1.68	62.4	85.5
152	250	A	0	41	2	1	2	195	1	3	1	7	3	3	2	2	99	1	No	No	No	154	135	130	89	1.5	69	1.56	65.9	98
153	282	A	0	28	1	1	1	200	3	2	1	7	2	1	2	2	99	1	No	No	No	108	71	119	82	1.7	68	1.685	67.8	75
154	340	A	0	19	2	1	2	999	1	1	1	7	2	1	2	2	99	1	No	No	No	107	87	102	68	1.64	58	1.635	54.7	76.5
155	366	A	0	58	1	1	1	350	1	1	2	7	3	1	2	1	1	3	No	No	No	151	93	155	91	1.6	59	1.55	58.2	89
156	825	A	0	35	2	1	1	820	2	3	1	7	3	1	2	2	99	1	No	No	No	119	103	100	70	1.62	62	1.61	62.3	87
157	490	A	0	36	2	1	1	697	2	3	1	7	2	1	2	2	99	1	No	No	No	91	57	105	63	1.62	53	1.585	53.4	59.5
158	488	A	0	48	1	1	2	300	4	1	1	7	1	2	2	2	99	1	No	No	No	112	70	126	86	1.58	60	1.65	61	75
159	920	A	0	26	2	1	1	230	1	1	1	7	2	2	1	2	99	1	No	No	No	93	61	94	60	1.6	52	1.503	52	84.6
160	938	A	0	34	2	1	1	276	1	1	1	7	3	3	2	2	99	1	No	No	No	109	78	113	83	1.58	58	1.6	56.6	78
161	954	A	0	26	2	1	1	700	1	1	1	7	2	1	2	2	99	1	No	No	No	106	62	91	54	1.55	50	1.586	48.1	67
162	1099	A	0	24	1	1	1	650	1	2	2	6	3	2	1	2	99	1	No	No	No	140	89	127	77	1.735	86	1.74	85.5	89
163	556	A	0	37	1	1	2	460	2	2	1	7	2	2	1	2	99	1	No	No	No	107	69	110	71	1.76	82	1.755	80	88
164	1101	A	0	33	1	1	1	453	1	2	2	4	2	1	1	2	99	1	No	No	No	142	91	133	86	1.74	89	1.755	88	99
165	611	A	0	55	2	1	2	940	1	1	2	4	4	3	2	1	1	3	No	No	No	97	79	110	80	1.45	70	1.46	67.6	100.4
166	388	A	0	37	1	1	1	559	1	4	1	7	2	1	2	2	99	1	No	No	No	131	79	99	80	1.65	60	1.655	64	86
167	612	A	0	30	2	1	1	450	1	1	1	7	2	1	1	2	99	1	No	No	No	84	56	84	60	1.63	52.4	1.626	50.6	65
168	755	A	0	58	2	1	2	410	1	1	2	3	2	1	2	1	1	3	No	No	No	144	92	149	89	1.53	50	1.51	46.8	78
169	284	A	0	38	2	1	1	480	2	3	1	7	2	1	2	2	99	1	No	No	No	110	63	103	53	1.62	52	1.605	47.9	66
170	870	A	0	35	2	1	1	578	2	3	1	7	3	1	1	2	99	1	No	No	No	96	62	96	61	1.56	48	1.509	47.4	77
171	197	A	0	33	1	1	1	230	1	4	1	7	2	1	2	2	99	1	No	No	No	111	85	110	83	1.72	75	1.75	78	83
172	239	A	0	38	2	1	1	580	1	1	1	7	3	2	2	1	2	1	No	No	No	103	66	95	50	1.55	45	1.515	42.4	70
173	507	A	0	46	1	1	1	950	3	2	3	3	2	1	2	2	99	1	No	No	No	140	99	138	88	1.82	89	1.795	88.5	108
174	774	A	0	49	2	1	1	330	1	1	2	2	3	3	2	1	1	2	No	No	No	152	84	149	88	1.6	68	1.6	67.8	91
175	674	A	0	31	2	1	1	380	2	1	1	7	3	1	1	2	99	1	No	No	No	106	71	117	68	1.055	51	1.517	51.7	72
176	813	A	0	33	2	1	2	270	2	3	1	7	2	1	2	1	2	1	No	No	No	156	57	147	95	1.68	81	1.59	103.2	112
177	740	A	0	42	2	1	2	780	2	4	1	7	1	2	2	2	99	1	No	No	No	104	65	92	61	1.6	48	1.59	46.5	65
178	742	A	0	40	2	2	1	76	1	1	1	7	3	1	2	2	99	1	No	No	No	94	74	97	72	1.6	76	1.515	76.4	100.4
179	743	A	0	42	2	1	1	1860	1	1	2	5	2	1	2	2	99	1	No	No	No	116	85	98	76	1.55	68	1.5	67.4	81
180	811	A	0	43	2	1	1	890	1	1	1	7	2	1	1	2	99	1	No	No	No	122	80	143	81	1.7	82	1.64	87.3	97
181	773	A	0	54	2	1	2	360	1	1	2	4	2	2	2	1	1	3	No	No	No	148	82	136	82	1.529	71	1.529	66	96
182	793	A	0	65	2	1	2	810	1	1	1	7	3	1	2	1	1	3	No	No	No	144	84	120	70	1.7	63	1.59	63.7	100
183	702	A	0	33	2	1	2	90	1	1	1	2	3	3	1	2	99	1	No	No	No	95	71	87	63	1.57	55	1.577	55	75
184	544	A	0	49	1	1	1	580	4	2	1	7	2	3	2	1	1	3	No	No	No	139	87	147	87	1.68	92	1.7	91.3	110
185	614	A	0	45	2	1	2	600	1	2	2	2	2	3	2	2	99	1	No	No	No	120	71	105	70	1.71	63	1.678	61.9	78
186	745	A	0	39	2	1	1	180	1	1	1	7	3	2	2	2	2	1	No	No	No	113	78	999	999	1.5	40	1.535	40.1	72
187	737	A	0	29	2	1	1	540	4	3	1	3	2	1	2	2	99	1	No	No	No	106	60	136	58	1.6	53	1.56	53.3	80
188	251	A	0	49	2	1	1	515	1	3	1	7	3	1	2	1	2	2	No	No	No	105	71	105	66	1.56	54	1.511	53	81.5
189	1018	A	0	66	2	1	2	180	1	1	1	7	4	1	1	1	1	3	No	No	No	145	77	136	74	1.65	70	1.48	69.5	95
190	787	A	0	61	2	1	1	180	1	1	1	7	3	1	2	1	1	3	No	No	No	142	93	158	94	1.5	55	1.485	56.7	90
191	835	A	0	31	2	1	1	600	1	1	2	3	2	1	2	2	99	1	No	No	No	86	53	95	57	1.62	65	1.598	64.1	73
192	818	A	0	28	2	1	1	180	1	1	1	7	2	1	2	2	99	1	No	No	No	107	74	119	100	1.54	65	1.547	67.2	92
193	830	A	0	30	2	1	1	180	1	1	1	7	2	1	2	2	99	1	No	No	No	145	88	151	98	1.6	52	1.483	51.7	80.2
194	744	A	0	39	2	1	1	890	1	1	1	7	3	1	2	1	2	1	No	No	No	118	85	115	85	1.6	92	1.57	84.2	97.7
195	749	A	0	32	2	1		320	1	2	1	5	2	2	1	2	99	1	No	No	No	117	84	137	95	1.61	64	1.628	63.9	85
196	877	A	0	47	2	1	1	4800	1	1	2	3	3	1	2	1	1	3	No	No	No	119	81	130	83	1.58	73	1.54	72.8	87.5
197	589	A	0	26	2	1	2	1180	1	1	1	7	3	1	2	2	99	1	No	No	No	79	59	81	62	1.6	57	1.555	56.4	79.9
198	398	A	0	37	1	1	1	780	2	2	2	5	2	1	1	2	99	1	No	No	No	101	72	102	75	1.8	79	1.81	79	83
199	104	A	0	68	1	2	1	210	1	1	1	7	2	2	1	2	99	1	No	No	No	140	88	147	87	1.6	49.5	1.54	46.7	76
200	106	A	0	32	1	1	1	280	3	3	1	7	2	2	1	1	2	1	No	No	No	134	76	128	85	1.71	69	1.735	72	87
201	763	A	0	49	2	1	1	1280	1	1	1	7	4	3	2	1	1	3	No	Yes	No	110	80	95	86	1.52	60	1.46	56.6	86
202	799	A	0	38	2	1	2	580	2	2	2	2	3	1	1	1	2	1	No	No	No	125	81	122	80	1.65	100	1.55	104	107.5
203	736	A	0	49	2	1	1	380	1	1	1	7	4	3	2	1	1	3	Yes	No	No	152	103	156	105	1.56	68	1.602	67.7	90
204	776	A	0	42	2	1	2	810	1	2	1	7	2	2	1	1	1	3	No	No	Yes	129	79	139	86	1.5	52	1.507	49.6	74
205	809	A	0	65	2	2	1	460	1	1	1	7	2	1	2	1	1	3	No	No	No	106	87	167	93	1.65	63	1.536	59.6	87.5
206	757	A	0	37	2	1	1	615	1	2	1	7	4	1	2	2	99	1	No	No	No	86	60	77	55	1.64	44.5	1.56	42.7	60
207	785	A	0	41	2	1	1	950	2	2	2	3	3	1	2	2	99	1	No	No	No	107	68	112	75	1.56	55	1.565	55.9	72
208	786	A	0	41	2	1	1	860	1	1	2	5	2	2	2	1	1	3	No	No	No	138	77	158	83	1.56	64	1.545	63.9	94
209	600	A	0	44	1	1	1	216	3	5	2	2	3	2	2	1	1	3	No	No	No	119	75	133	89	1.72	79	1.71	82.5	96
210	882	A	0	47	2	1	1	836	3	4	1	7	2	1	2	2	99	1	No	No	No	153	96	139	93	1.65	70	1.53	72.5	90.4
211	995	A	0	29	2	1	2	1095	2	3	1	7	2	1	2	2	99	1	No	No	No	89	61	93	68	1.53	52.9	1.54	50.9	78
212	1027	A	0	31	2	1	1	300	1	2	3	6	2	1	2	2	99	1	No	No	No	98	58	113	73	1.44	58	1.45	59.7	81.2
213	993	A	0	65	2	2	2	560	1	1	2	5	3	1	2	2	99	1	No	No	No	159	94	168	101	1.515	55.5	1.5	58.3	88
214	982	A	0	60	1	1	1	150	2	6	2	1	2	3	2	2	99	1	No	No	No	151	101	148	107	1.8	70	1.665	72.5	98
215	1009	A	0	31	2	1	1	390	2	1	1	7	2	1	2	2	99	1	No	No	No	94	64	95	70	1.54	51	1.573	49.5	65.5
216	609	A	0	24	2	1	2	162	1	1	2	6	2	2	2	2	99	1	No	No	No	130	75	116	88	1.53	55	1.52	52.4	77
217	610	A	0	60	2	1	1	540	1	2	1	7	3	1	2	1	1	3	No	No	No	130	70	140	70	1.5	81	1.485	80	96
218	1147	A	0	47	1	1	1	1260	1	1	1	7	2	1	2	2	99	1	No	No	No	122	81	95	74	1.64	72	1.635	69.4	99
219	1141	A	0	30	1	1	1	700	2	3	2	3	2	1	1	2	99	1	No	No	No	109	63	113	66	1.7	73	1.725	73.5	78.6
220	821	A	0	24	2	1	2	400	1	1	1	7	2	2	1	2	99	1	No	No	No	115	58	129	57	1.57	39.8	1.565	49.7	70
221	851	A	0	28	2	1	2	550	1	1	2	7	2	1	2	2	99	1	No	No	No	110	76	113	92	1.54	56	1.512	55.1	80.8
222	847	A	0	54	1	1	1	1400	3	2	2	3	3	3	1	1	2	2	No	No	No	140	104	149	107	1.73	80	1.78	89	99
223	843	A	0	32	2	1	1	411	2	2	2	1	2	1	2	2	99	1	No	No	No	93	72	95	67	1.63	53	1.57	51.4	69
224	11	A	0	48	1	1	1	662	1	2	2	5	3	2	1	1	2	1	No	No	No	192	112	170	108	1.6	71	1.64	71.7	98
225	501	A	0	48	1	1	1	1100	4	6	3	2	1	2	1	2	99	1	No	No	No	103	70	117	73	1.7	67	1.65	66.7	87
226	781	A	0	59	2	1	1	360	1	1	1	7	3	1	2	1	2	2	No	No	No	131	81	140	82	1.6	56.5	1.505	62.9	107
227	778	A	0	39	2	1	1	210	1	1	1	7	3	1	2	2	99	1	No	No	No	98	80	96	78	1.505	55	1.525	55.4	81
228	139	A	0	61	2	1	2	380	1	1	2	3	3	2	2	1	1	3	No	No	No	141	83	147	97	1.8	93	1.64	93	101
229	137	A	0	43	2	1	1	340	1	3	1	7	3	2	1	2	99	1	No	No	No	121	91	131	84	1.68	48	1.59	44.4	69
230	132	A	0	58	2	2	2	60	1	1	2	3	4	2	2	1	2	1	No	No	No	113	73	117	71	1.535	63.1	1.528	64.3	89
231	212	A	0	23	1	1	2	180	1	1	3	4	3	1	2	2	99	1	No	No	No	114	80	142	81	1.74	67	1.762	66	76
232	65	A	0	58	2	1	2	180	1	1	1	7	4	3	2	1	1	3	No	No	No	96	70	95	67	9.999	46	1.55	46.3	86
233	54	A	0	63	2	1	2	180	1	4	2	7	2	3	2	2	99	1	No	No	No	112	83	110	78	1.5	56	1.55	55.8	89
234	24	A	0	35	1	1	1	160	4	6	3	2	2	3	1	2	99	1	No	No	No	148	99	138	93	1.66	64	1.573	64.3	87
235	130	A	0	37	2	1	1	316	1	3	1	7	2	1	2	2	99	1	No	No	No	98	61	103	67	1.6	78	1.518	80.9	100
236	242	A	0	45	2	1	1	605	1	1	1	7	2	1	2	2	99	1	No	No	No	119	79	125	70	1.59	77.4	1.58	76.4	90.5
237	225	A	0	29	2	1	1	266	1	1	1	7	3	1	2	2	99	1	No	No	No	111	81	133	84	1.6	47	1.575	46.6	76
238	214	A	0	65	2	1	1	280	1	1	2	4	1	3	1	2	99	1	No	No	No	180	91	185	92	1.49	50	1.52	49.1	79
239	229	A	0	34	2	1	1	700	1	1	1	7	2	1	2	2	99	1	No	No	No	99	63	96	65	1.54	48.4	1.515	46.3	71
240	266	A	0	35	1	1	1	700	1	1	2	7	2	3	1	2	99	1	No	No	No	143	89	139	81	1.69	79	1.71	77.5	98
241	215	A	0	57	2	1	1	990	2	5	1	7	5	1	2	1	3	3	No	No	No	99	75	108	77	1.59	79	1.565	79.3	100.1
242	232	A	0	39	1	1	1	300	2	2	1	7	2	1	1	2	99	1	No	No	No	108	84	109	76	1.6	74	1.64	73.9	99.5
243	219	A	0	18	2	1	2	450	4	1	1	7	2	1	2	2	99	1	No	No	No	105	60	93	66	1.65	60	1.625	65	84
244	121	A	0	41	2	1	1	1000	1	1	2	7	2	2	1	2	99	1	No	No	No	120	76	117	76	1.58	54	1.535	52.8	80
245	96	A	0	67	1	1	1	1200	1	2	1	3	2	1	2	2	99	1	No	No	No	142	83	139	79	1.69	75	1.695	74.5	88.5
246	230	A	0	40	2	1	1	1010	2	3	1	7	2	1	1	2	99	1	No	No	No	90	70	113	76	1.54	68	1.555	68	91
247	244	A	0	47	2	1	1	136	1	1	1	7	3	2	2	2	99	1	No	No	No	133	104	111	90	1.63	77.3	1.535	76	100
248	243	A	0	44	2	1	1	540	2	3	2	5	3	1	1	1	1	3	No	No	No	103	81	102	80	1.55	78	1.51	79.4	93
249	69	A	0	60	2	1	1	250	2	1	1	7	3	1	2	1	1	3	No	No	No	157	102	139	91	1.502	65	1.482	70.3	104
250	67	A	0	66	2	1	1	1040	1	1	2	3	4	1	2	1	1	3	No	No	No	164	77	152	103	1.45	44	1.45	47.5	70.5
251	42	A	0	46	1	1	1	760	2	2	2	3	2	1	1	2	99	1	No	No	No	120	61	106	66	1.6	62	1.575	62.8	88
252	12	A	0	36	2	1	1	201	1	1	1	7	2	2	2	2	99	1	No	No	No	108	89	999	999	1.54	60	1.551	64.4	80
253	1168	A	0	57	2	1	1	860	2	1	2	3							No	No	No	999	999	999	999	999	999	999	999	999
254	420	A	0	45	2	1	1	180	1	1	1	0	2	2	2	2	99	1	No	No	No	112	61	113	69	999	999	1.54	42.1	64
255	421	A	0	60	2	1	2	360	1	1	1	7	2	1	2	2	99	1	No	No	No	125	75	107	67	1.67	84	1.634	84	91
256	16	A	0	39	2	1	1	370	1	5	1	7	2	2	2	1	2	1	No	No	No	155	106	163	115	1.59	52	1.585	51	82
257	343	A	0	35	1	1	1	230	2	2	1	7	3	1	1	2	99	1	No	No	No	153	119	125	67	1.79	82	1.755	80.8	93
258	310	A	0	37	2	1	1	342	2	2	1	7	2	3	2	2	99	1	No	No	No	126	86	128	104	1.45	67.5	1.41	67	95
259	346	A	0	46	1	1	1	230	3	6	1	7	3	2	2	1	1	3	No	No	No	154	108	160	103	1.73	69	1.74	77.6	100
260	1088	A	0	39	1	1	1	1080	2	2	4	5	2	1	1	2	99	1	No	No	No	153	94	138	88	1.835	89	1.82	88	93
261	1145	A	0	43	1	1	2	360	3	5	2	7	3	1	2	1	1	3	No	No	No	150	80	150	90	1.8	85	1.7	70	90
262	126	]A	0	55	2	1	2	180	1	1	2	3	3	1	1	1	1	3	No	No	No	135	83	106	83	1.65	80	1.58	83.9	93
263	27	A	0	21	1	1	2	1900	1	2	2	2	2	1	1	2	99	1	No	No	No	110	63	123	72	1.605	68	1.62	67.3	69.3
264	558	A	0	49	1	1	1	360	1	3	1	7	3	3	2	1	1	2	No	No	Yes	150	85	139	97	1.67	78	1.665	77.2	87
265	1003	A	0	63	1	1	1	500	2	5	2	3	2	1	1	2	99	1	No	No	No	130	91	128	100	1.64	52	1.58	50.3	67
266	367	A	0	42	2	1	1	1000	1	1	2	3	2	3	2	2	99	1	No	No	No	110	67	104	67	1.55	58	1.54	56.9	82
267	506	A	0	48	1	1	2	300	1	1	1	7	2	2	2	2	99	1	No	No	No	127	91	129	86	1.75	55	1.7	56.2	80
268	158	A	0	54	1	1	1	590	1	6	1	7	2	3	2	2	99	1	No	No	No	111	64	126	81	1.6	57	1.58	58.2	86
269	916	A	0	37	2	1	1	760	2	6	1	7	2	3	2	2	99	1	No	No	No	108	73	105	79	1.65	54	1.56	50.8	81
270	257	A	0	52	2	1	1	350	1	1	1	7	3	3	2	1	2	1	No	No	No	150	101	158	102	1.505	59.5	1.525	58.5	78
271	834	A	0	33	1	1	1	680	3	4	1	7	2	1	2	2	99	1	No	No	No	124	68	131	74	1.7	84	1.724	85	90.1
272	844	A	0	19	2	1	1	300	1	1	2	7	2	1	2	2	99	1	No	No	No	90	59	91	60	1.54	52	1.535	51	74
273	952	A	0	29	2	1	1	210	1	1	1	7	2	1	2	2	99	1	No	No	No	119	81	130	93	1.58	64	1.578	63.7	86
274	701	A	0	45	2	1	1	430	1	1	2	3	2	1	2	2	99	1	No	No	No	124	70	146	79	1.58	47	1.58	47.9	80
275	829	A	0	37	2	1	1	1300	2	4	2	7	3	1	2	2	99	1	No	No	No	97	71	130	90	1.65	59	1.644	60.5	79
276	677	A	0	23	1	1	1	240	4	5	3	6	3	2	1	2	99	1	No	No	No	120	80	106	58	1.75	64	1.745	66	82
277	759	A	0	27	2	1	1	400	1	1	2	5	2	1	1	2	99	1	No	No	No	116	74	115	76	1.61	74	1.59	73.8	90
278	314	A	0	28	2	1	1	275	1	1	1	7	3	1	1	2	99	1	No	No	No	97	72	96	60	1.6	55	1.6	53.3	65
279	671	A	0	24	2	1	1	340	1	1	1	7	3	1	2	2	99	1	No	No	No	99	68	102	77	1.55	57	1.565	60.5	82.5
280	965	A	0	36	2	1	1	3000	1	1	2	4	3	3	2	2	99	1	No	No	No	99	64	88	60	1.52	60	1.475	59.1	75
281	969	A	0	24	2	1	1	1100	2	3	2	4	2	1	2	2	99	1	No	No	No	111	75	111	67	1.6	64	1.57	64	92
282	1072	A	0	53	2	1	2	540	1	1	1	7	4	1	2	2	99	1	No	No	No	117	67	121	69	1.5	66	1.452	65.1	86
283	1080	A	0	53	1	1	1	1450	1	1	1	7	2	1	1	2	99	1	No	No	No	140	89	132	84	1.8	86	1.782	87	92
284	1081	A	0	36	1	1	2	540	1	1	2	4	2	1	1	1	2	1	No	No	No	163	96	163	101	1.64	84	1.635	94.1	110
285	547	A	0	49	1	1	1	1500	1	1	2	7	2	3	2	2	99	1	No	No	No	116	76	126	83	1.7	55	1.66	56.6	90
286	643	A	0	53	2	1	1	360	1	1	1	7	4	1	2	2	99	1	No	No	No	156	85	138	79	1.65	72	1.58	70.3	92.5
287	863	A	0	57	1	1	1	350	3	5	1	7	2	3	2	2	99	1	No	No	No	140	90	140	95	1.69	60	1.62	65	70
288	1071	A	0	31	1	1	2	300	1	3	1	7	3	1	1	2	99	1	No	No	No	127	66	113	75	1.79	75	1.765	72.7	86
289	1046	A	0	45	2	1	1	230	1	2	2	1	3	1	2	2	99	1	No	No	No	98	67	103	65	1.6	47	1.55	45.9	71
290	458	A	0	60	2	2	2	270	1	1	1	7	4	2	2	1	1	3	No	No	No	187	111	158	98	1.49	50	1.485	50.4	84
291	356	A	0	32	2	1	1	180	1	1	1	7	2	1	2	2	99	1	No	No	No	116	82	121	76	1.62	57	1.622	56.2	72
292	258	A	0	60	1	1	1	1180	1	2	1	6	3	3	1	2	99	1	No	No	No	137	86	121	79	1.8	80	1.795	82	92.5
293	162	A	0	29	2	1	1	1300	2	2	1	1	2	1	2	1	2	1	No	No	No	113	75	126	85	1.69	66	1.645	66.8	86
294	299	A	0	37	1	1	1	680	2	6	2	7	2	3	1	2	99	1	No	No	No	108	87	114	75	999	999	1.64	72.7	97.1
295	189	A	0	27	1	1	1	540	1	2	1	2	2	1	2	1	2	1	No	No	No	144	61	110	60	1.8	104	1.78	99.8	110
296	151	A	0	36	1	1	1	390	2	3	1	7	2	1	1	2	99	1	No	No	No	115	65	122	69	1.61	70	1.591	69.5	77.2
297	100	A	0	49	1	1	1	680	4	2	1	7	2	1	1	1	2	1	No	No	No	134	70	135	84	1.7	85	1.68	85.9	103
298	323	A	0	24	2	1	1	100	2	1	1	7	3	1	2	2	99	1	No	No	No	106	73	118	76	1.5	50	1.467	54.5	81
299	448	A	0	46	2	1	2	420	1	3	1	7	3	1	2	1	1	3	No	No	No	150	92	140	80	1.68	74	1.63	74.3	90
300	502	A	0	41	1	1	1	630	1	1	1	7	3	2	2	2	99	1	No	No	No	115	85	110	78	1.82	85	1.85	87	85
301	433	A	0	61	1	2	1	160	2	5	1	5	4	3	2	1	1	3	No	No	No	137	92	125	99	1.67	57.5	1.67	60	93
302	155	A	0	37	2	1	2	180	1	2	2	2	2	2	1	2	99	1	No	No	No	107	57	98	69	1.7	62	1.675	60.3	72
303	274	A	0	65	2	1	2	180	1	1	1	7	3	1	2	1	1	3	No	No	No	136	86	129	91	1.56	74	1.525	72.1	98.2
304	268	A	0	44	1	1	1	151	3	2	1	7	2	1	2	2	99	1	No	No	No	121	75	107	74	1.6	65	1.64	68	85
305	1109	A	0	54	2	1	1	230	1	1	1	7	3	1	2	1	1	3	No	No	No	155	96	149	91	1.63	85	1.62	100	127
306	117	A	0	48	2	1	1	600	1	1	2	2	3	1	2	1	1	3	No	No	No	237	131	237	132	1.55	58	1.58	59.7	92
307	125	A	0	65	2	1	1	360	1	1	2	3	3	1	2	1	1	3	No	No	No	135	67	134	80	9.999	58.6	1.486	58.9	87
308	68	A	0	46	2	2	2	180	1	4	1	7	2	1	1	1	2	1	No	No	No	169	96	149	87	1.5	56	1.51	58.8	86
309	1119	A	0	19	2	1	1	320	1	1	1	7	2	1	1	2	99	1	No	No	No	117	63	122	68	1.55	59	1.52	61.8	88
310	78	A	0	62	2	2	1	310	1	1	1	7	3	1	1	1	2	2	No	No	No	119	93	136	75	1.5	58	1.41	52	100
311	914	A	0	55	1	1	1	900	3	1	2	7	4	2	2	2	99	1	No	No	No	143	115	116	76	1.65	62	1.62	60.8	88.5
312	656	A	0	40	2	1	1	400	1	2	1	7	2	1	1	2	99	1	No	No	No	110	72	106	72	1.55	56	1.545	56.8	71
313	513	A	0	49	1	1	1	470	2	2	2	2	2	3	1	2	99	1	No	No	No	158	110	156	107	1.62	81	1.62	79.9	101
314	83	A	0	64	2	1	2	180	1	1	2	2	5	3	2	1	1	3	No	No	No	139	74	167	103	1.65	50.5	1.595	51.6	78
315	531	A	0	41	1	1	1	620	1	2	2	4	2	1	1	2	99	1	No	No	No	139	77	138	71	1.665	89.5	1.67	88	102
316	1	A	0	43	2	1	1	230	2	5	1	6	2	2	1	2	99	1	No	No	No	105	65	109	66	1.65	66	1.65	66.5	92
317	972	A	0	70	2	2	2	180	1	1	1	7	2	1	2	1	2	2	No	No	No	129	87	148	94	9.999	999.9	1.38	41.8	81
318	1128	A	0	27	2	1	1	850	1	1	2	4	2	1	2	2	99	1	No	No	No	101	69	112	80	1.64	71	1.63	69.9	87.5
319	1164	A	0	44	2	1	1	280	2	2	2	7	2	2	1	2	99	1	No	No	No	128	86	108	78	1.51	54	1.535	53.4	70
320	1167	A	0	43	2	1	2	170	2	2	1	7	3	2	1	1	2	1	No	No	No	126	71	141	89	1.54	46	1.47	45.9	77
321	635	A	0	30	2	1	2	75	1	1	2	5	2	1	1	2	99	1	No	No	No	128	111	160	150	1.62	98	1.65	127.9	117
322	32	A	0	30	2	1	2	400	2	2	1	2	2	1	2	2	99	1	No	No	No	99	65	102	77	1.52	48	1.49	47.8	74
323	277	A	0	54	2	1	2	1180	1	1	2	5	2	3	2	2	99	1	No	No	No	106	76	121	80	1.53	59	1.515	58.9	84
324	1012	A	0	25	2	1	1	180	1	1	1	7	3	1	1	1	2	1	No	No	No	112	81	116	82	1.48	48	1.5	43.4	70
325	504	A	0	41	1	1	1	250	3	6	2	7	3	3	2	2	99	1	No	No	No	116	72	116	67	1.65	57	1.65	55.6	80
326	136	A	0	55	2	1	1	360	1	1	1	7	5	3	2	1	1	3	No	No	No	164	95	172	102	1.56	54	1.575	56.9	83
327	1048	A	0	50	2	1	1	1409	1	1	2	5	3	1	2	2	99	1	No	No	No	121	81	113	76	1.71	90	1.69	90.2	108.5
328	761	A	0	46	2	1	1	460	1	1	1	7	2	1	2	2	99	1	No	No	No	112	73	117	70	9.999	43	1.482	60.3	72
329	833	A	0	33	2	1	2	480	1	1	2	5	2	1	1	2	99	1	No	No	No	108	63	102	67	1.45	48	1.449	49.8	64
330	711	A	0	54	2	2	1	360	1	1	1	7	2	2	1	2	99	1	No	No	No	174	96	163	90	1.61	80	1.61	93.6	115
331	753	A	0	68	2	1	2	270	1	1	1	7	3	1	2	1	3	3	No	No	No	129	70	128	81	1.58	71	1.562	72.2	100.3
332	769	A	0	54	2	1	1	200	1	1	2	5	3	1	2	1	1	3	No	No	Yes	139	75	114	79	1.65	76.5	1.52	76.3	99
333	53	A	0	51	2	1	2	180	1	1	1	7	3	1	2	1	1	3	No	No	No	150	88	133	84	1.505	73	1.52	72.7	93
334	803	A	0	40	2	1	1	1009	1	1	2	6	2	1	2	1	2	1	No	No	No	136	101	125	88	1.62	76.8	1.65	81.4	97
335	824	A	0	31	2	1	1	215	1	1	1	7	3	1	2	2	99	1	No	No	No	113	70	105	72	1.56	50	1.51	48.8	74
336	1143	A	0	47	1	1	2	180	1	1	1	7	2	1	2	1	1	3	No	No	No	126	79	140	93	1.755	67	1.75	65.4	90
337	370	A	0	55	2	1	2	180	1	1	2	5	2	1	1	2	99	1	No	No	No	120	70	110	63	1.69	52	1.605	51.3	72
338	415	A	0	54	2	1	2	400	1	1	1	4	2	3	2	2	99	1	No	No	No	104	67	98	78	1.72	42.4	1.64	41.5	62
339	529	A	0	55	1	1	1	890	3	2	1	7	2	2	1	2	99	1	No	No	No	130	80	140	85	1.68	75	1.65	70	85
340	592	A	0	62	2	1	1	1200	1	1	2	5	2	1	2	2	99	1	No	No	No	132	99	134	75	1	60	1.44	60.4	96
341	749	A	0	39	2	2	1	180	1	6	1	2	2	1	2	2	99	1	No	No	No	96	63	98	75	1.48	56	1.535	61	80.3
342	758	A	0	37	2	1	1	270	2	2	1	7	3	2	1	2	99	1	No	No	No	103	71	106	74	1.6	51	1.576	50.2	71
343	750	A	0	55	2	2	2	65	2	2	1	7	3	1	2	1	1	3	No	No	No	116	72	134	82	1.2	65	1.62	71.6	87
344	794	A	0	46	2	1	1	180	1	1	1	7	3	1	2	2	99	1	No	No	No	101	71	92	64	1.53	68	1.535	68.1	92
345	727	A	0	45	2	1	1	470	1	1	1	7	3	3	2	1	1	3	No	No	No	133	90	149	97	1.69	64	1.61	63.9	90.5
346	819	A	0	62	2	1	1	1813	1	1	1	7	3	3	2	1	1	3	No	Yes	No	116	94	96	71	1.47	58	1.463	57.6	95
347	796	A	0	57	2	1	1	360	1	1	2	7	3	2	2	1	3	2	No	No	No	172	104	186	101	1.5	52	1.593	52.2	83
348	731	A	0	36	2	1	1	320	1	1	1	7	3	1	2	2	99	1	No	No	No	124	82	118	85	1.6	62	1.548	59.1	71
349	820	A	0	35	1	1	1	910	2	6	1	7	2	2	2	1	2	1	No	No	No	128	89	139	116	1.75	87	1.7	85.5	100
350	810	A	0	53	2	2	1	360	1	2	2	2	4	1	2	1	1	3	No	No	No	133	90	145	85	1.48	42	1.408	41.7	71
351	708	A	0	34	2	1	1	150	1	1	1	7	3	1	2	2	99	1	No	No	No	120	85	104	61	1.53	72	1.571	70.9	86
352	705	A	0	63	2	1	2	180	1	1	1	7	3	1	2	1	1	3	No	No	No	154	71	134	71	1.55	42	1.435	43.3	82.6
353	364	A	0	20	2	1	2	700	1	1	2	7	2	1	1	2	99	1	No	No	No	117	82	119	83	1.62	90	1.6	91.7	105
354	143	A	0	59	2	1	1	650	1	1	2	4	3	1	2	1	2	1	No	No	No	145	78	119	81	1.5	66	1.49	62.8	87
355	220	A	0	18	2	1	1	350	1	1	1	7	2	1	2	2	99	1	No	No	No	99	65	109	63	9.999	48	1.675	49.8	67
356	275	A	0	42	2	1		350	1	2	2	2	3	1	2	1	1	3	No	No	No	145	85	126	93	1.5	83	1.495	83.1	104
357	241	A	0	23	2	1	1	200	1	1	1	7	2	1	2	2	99	1	No	No	No	113	73	103	80	1.6	50	1.55	49.4	65
358	996	A	0	29	2	1	1	700	1	1	1	7	2	1	2	2	99	1	No	No	No	94	70	70	45	1.53	50	1.559	63.2	82
359	998	A	0	32	2	1	2	231	1	2	1	7	2	2	1	2	99	1	No	No	No	95	60	94	62	1.5	49	1.521	49.2	71
360	227	A	0	70	1	2	1	660	1	1	1	7	3	2	2	2	99	1	No	No	No	130	87	124	85	1.72	68	1.7	64	73.8
361	88	A	0	30	1	1	1	320	3	4	2	2	2	1	1	2	99	1	No	No	No	120	74	125	70	1.7	68	1.71	69	65
362	1019	A	0	30	2	1	1	366	1	1	1	7	2	1	2	2	99	1	No	No	No	97	76	106	74	1.69	70	1.695	65.2	79
363	1068	A	0	38	1	1	1	1500	2	1	2	1	1	1	2	2	99	1	No	No	No	106	68	113	73	1.68	69	1.673	74.7	98
364	606	A	0	32	2	1	1	216	1	1	1	7	4	2	1	2	99	1	No	No	No	106	69	103	67	1.45	38.5	1.42	36.1	68
365	5	A	0	54	1	1	1	200	3	3	1	7	2	3	2	2	99	1	No	No	No	122	81	124	79	1.73	58	1.707	56.3	78
366	931	A	0	38	1	1	1	180	2	2	1	7	2	2	1	1	2	1	No	No	No	151	86	144	86	1.8	68	1.77	68.1	82
367	934	A	0	23	1	1	2	720	1	1	1	6	2	1	2	2	99	1	No	No	No	109	60	111	67	1.8	62	1.79	61.5	76.5
368	924	A	0	31	1	1	1	560	2	2	2	3	2	2	1	2	99	1	No	No	No	129	83	119	79	1.75	79	1.743	77.5	70.3
369	925	A	0	56	1	1	2	100	1	6	2	5	3	3	2	2	99	1	No	No	No	115	80	101	76	1.6	61	1.63	58	83
370	365	A	0	27	1	1	2	860	2	4	2	2	2	1	1	2	99	1	No	No	No	132	76	121	79	1.64	67	1.625	67.3	82
371	1059	A	0	44	2	1	2	630	2	2	2	3	2	1	2	2	99	1	No	No	No	136	97	135	94	1.57	58	1.51	65.6	75
372	248	A	0	35	2	1	1	800	1	1	2	5	5	2	2	2	99	1	No	No	No	113	64	115	72	1.65	62	1.53	59.6	84
373	1137	A	0	43	2	1	1	390	1	1	1	7	5	3	2	1	1	3	No	No	No	154	118	158	93	1.64	94	1.563	100.1	108
374	1133	A	0	50	2	1	1	1500	1	1	1	7	2	2	2	2	99	1	No	No	No	102	71	97	68	1.51	69	1.56	62	88
375	1100	A	0	52	1	1	1	1429	1	2	1	0	2	1	1	2	99	1	No	No	No	146	78	139	77	1.73	93	1.735	91.5	99.5
376	898	A	0	59	2	2	2	360	1	1	2	3	2	3	2	1	2	2	No	No	No	114	64	137	72	1.57	54	1.51	49.6	89.5
377	907	A	0	57	2	1	1	200	1	1	2	2	3	1	2	1	1	3	No	No	No	139	78	142	95	1.56	74	1.5	74.8	97.5
378	211	A	0	45	1	1	1	400	4	3	1	7	3	2	2	2	99	1	No	No	No	126	78	110	82	1.65	75	1.6	74	89
379	213	A	0	19	2	1	2	480	1	1	2	2	2	1	2	2	99	1	No	No	No	106	83	86	59	1.71	65	1.69	66	73
380	520	A	0	72	1	1	2	400	1	1	1	7	2	2	1	2	99	1	No	No	No	151	82	158	77	1.725	55.5	1.705	53.7	77
381	562	A	0	53	1	1	1	330	1	6	1	7	3	1	2	2	99	1	No	No	No	136	103	126	110	1.6	68	1.778	74	83
382	344	A	0	66	1	1	1	280	2	2	2	7	3	3	2	2	99	1	No	No	No	149	97	150	88	1.6	64.8	1.66	65.8	87.5
383	902	A	0	53	2	1	2	50	1	1	2	5	2	1	1	1	1	3	No	No	No	135	101	158	140	1.65	74	1.629	76.6	90
384	853	A	0	32	2	1	1	1300	1	1	1	7	2	1	2	2	99	1	No	No	No	84	57	96	63	1.58	52	1.572	52.1	81.3
385	134	A	0	40	2	1	1	662	2	5	2	7	3	3	1	2	99	1	No	No	No	110	70	104	74	1.58	88.5	1.585	74.6	90
386	944	A	0	21	2	2	1	360	1	1	1	7	3	2	2	2	99	1	No	No	No	115	71	123	65	999	999	1.585	79.8	97.2
387	682	A	0	35	1	1	1	150	3	3	1	7	2	1	1	2	99	1	No	No	No	116	69	135	78	1.6	58	1.613	58.5	62
388	495	A	0	55	2	1	1	900	1	1	1	7	3	1	2	1	1	3	Yes	No	No	177	114	182	112	1.505	48.5	1.49	50.2	86
389	7	A	0	59	1	2	1	370	1	1	1	7	2	3	1	2	99	1	No	No	No	128	87	140	90	1.68	65	1.7	63.4	94
390	919	A	0	71	2	1	2	360	1	1	2	7	3	1	1	2	99	1	No	No	No	110	85	100	70	1.6	60	1.58	59.6	81.5
391	71	A	0	18	2	1	1	360	1	1	1	4	2	1	2	2	99	1	No	No	No	121	70	127	62	1.65	71	1.64	71.9	85
392	564	A	0	60	1	1	1	200	1	1	1	7	2	2	2	2	99	1	No	No	No	140	64	131	73	1.68	67	1.65	68.2	90
393	177	A	0	31	1	1	1	375	2	2	3	4	2	1	2	2	99	1	No	No	No	112	78	111	76	1.63	72	1.595	71	98
394	289	A	0	41	1	1	1	450	2	3	1	7	2	1	1	2	99	1	No	No	No	143	89	138	77	1.72	87.5	1.74	88	93
395	295	A	0	28	2	1	2	80	1	1	1	7	2	1	1	2	99	1	No	No	No	114	78	106	81	1.6	52	1.6	53.4	70
396	335	A	0	39	1	1	1	1050	2	2	2	7	2	1	1	2	99	1	No	No	No	109	75	117	74	1.75	75	1.745	74	88
397	491	A	0	34	2	1	1	780	1	2	1	7	3	1	2	1	2	2	No	No	No	113	75	103	72	1.6	56	1.578	55.6	73
398	874	A	0	23	2	1	2	650	1	1	1	7	2	3	1	2	99	1	No	No	No	100	64	105	65	1.65	55	1.63	56.1	81
399	707	A	0	33	2	1	1	350	1	1	1	7	2	1	2	2	99	1	No	No	No	89	59	100	71	1.68	54	1.602	54.3	80.2
400	689	A	0	68	2	2	2	180	1	1	1	7	3	2	2	2	99	1	No	No	No	115	60	101	72	1.5	54	1.545	53.7	94
401	1046	A	0	31	2	1	1	307	1	4	1	7	2	2	2	1	1	3	No	No	No	117	102	108	85	1.56	80.5	1.57	82.5	97
402	407	A	0	23	2	1	1	230	1	2	1	7	2	1	2	2	99	1	No	No	No	86	63	77	58	1.55	52	1.582	52.5	74.5
403	695	A	0	56	2	1	1	116	1	1	2	2	3	3	2	1	1	3	No	No	No	132	85	123	83	1.5	64	1.531	60.2	81
404	779	A	0	35	2	1	1	6250	2	2	1	1	1	1	1	2	99	1	No	No	No	90	60	92	63	1.66	57.5	1.646	57.4	79.5
405	1089	A	0	69	1	1	2	300	2	5	2	7	3	1	2	2	99	1	No	No	No	94	63	97	61	1.6	56	1.645	56.8	85
406	975	A	0	61	2	1	1	360	1	1	1	7	3	3	2	1	1	3	No	No	No	92	66	126	103	1.56	58	1.549	56	82.3
407	869	A	0	71	2	1	1	560	1	1	1	7	3	1	2	1	2	2	No	No	No	177	80	192	85	1.25	55	1.47	52.5	83.5
408	1148	A	0	35	2	1	1	1360	2	2	1	7	3	3	2	2	99	1	No	No	No	96	60	96	61	1.71	90	1.725	91	97
409	1153	A	0	26	1	1	2	560	4	5	2	7	1	2	1	2	99	1	No	No	No	109	78	143	80	1.6	65	1.688	64.5	79.5
410	1049	A	0	40	2	1	2	650	2	3	1	7	2	2	2	2	99	1	No	No	No	130	77	122	83	1.58	55	1.545	57.2	84
411	293	A	0	33	2	1	1	500	1	1	1	7	2	1	2	2	99	1	No	No	No	124	107	90	73	1.5	70	1.497	71	91.5
412	854	A	0	47	2	1	1	440	1	3	1	7	3	1	1	2	99	1	No	No	No	119	80	126	81	1.62	63	1.614	61.9	86
413	56	A	0	70	1	1	1	360	1	1	2	6	3	2	2	2	99	1	No	No	No	126	67	132	88	1.6	64	1.68	64.2	88
414	855	A	0	59	2	1	1	230	1	1	1	7	4	1	2	1	1	3	No	No	No	161	89	190	115	1.6	59	1.61	60.7	84
415	476	A	0	56	2	1	1	300	1	1	1	7	3	2	2	2	99	1	No	No	No	89	61	95	73	1.62	51	1.579	52.6	84.3
416	723	A	0	33	2	1	1	540	2	4	2	7	2	1	2	2	99	1	No	No	No	103	78	103	78	1.62	62	1.585	60.9	80.5
417	783	A	0	28	2	1	1	800	1	1	1	7	1	1	1	2	99	1	No	No	No	120	65	95	71	1.75	66	1.604	68	89
418	1124	A	0	52	1	1	1	600	3	2	1	7	2	3	2	2	99	1	No	No	No	143	99	138	87	1.73	98	1.715	89.5	99
419	1055	A	0	39	1	1	1	1009	2	6	1	7	2	1	2	2	99	1	No	No	No	140	85	130	80	1.69	75	1.65	74	80
420	145	A	0	21	2	1	2	435	1	1	1	7	2	1	2	2	99	1	No	No	No	114	73	107	78	1.6	50	1.51	48.7	65.5
421	101	A	0	45	1	1	1	360	1	3	3	2	3	1	2	2	99	1	No	No	No	150	88	138	81	1.78	83	1.785	83.6	96
422	941	A	0	64	1	1	2	360	1	1	2	2	3	1	2	2	99	1	No	No	No	149	89	150	106	1.76	76	1.702	73.2	97
423	577	A	0	28	1	1	1	80	4	5	1	7	2	1	2	2	99	1	No	No	No	110	71	107	73	1.85	63	1.835	57.9	75
424	354	A	0	33	2	1	2	100	4	4	1	2	2	1	1	2	99	1	No	No	No	115	78	105	81	1.6	66	1.526	64.1	93
425	876	A	0	55	2	2	1	280	1	1	1	7	3	3	2	1	1	3	No	No	No	189	88	148	87	1.5	63	1.46	64.8	100.2
426	599	A	0	54	2	1	1	360	1	1	2	3	3	1	2	1	2	2	No	No	No	138	88	129	82	1.5	50	1.48	53.3	76
427	178	A	0	27	2	1	1	1500	1	1	1	7	1	1	2	2	99	1	No	No	No	94	71	114	63	1.54	47	1.54	46.6	66.6
428	1129	A	0	34	1	1	1	360	2	4	1	7	3	1	2	2	99	1	No	No	No	120	73	111	69	1.68	63	1.66	64.5	82
429	1066	A	0	35	1	1	1	640	2	2	1	7	2	1	1	1	2	1	No	No	No	127	77	112	68	1.86	66	1.79	66.7	88
430	1084	A	0	25	1	1	2	410	2	4	2	5	3	2	1	2	99	1	No	No	No	115	99	99	65	1.6	81	1.58	80	89
431	1159	A	0	36	1	1	1	240	1	1	1	7	3	1	1	1	2	1	No	No	No	140	90	140	95	1.72	85	1.715	85.5	87
432	678	A	0	23	1	1	1	180	4	6	2	7	2	2	1	2	99	1	No	No	No	130	92	137	115	1.62	61	1.631	54.9	73
433	411	A	0	27	1	1	1	180	2	2	1	2	1	3	2	2	99	1	No	No	No	120	87	121	83	1.76	88	1.75	89.3	100
434	1024	A	0	33	2	1	1	465	1	1	1	7	3	3	2	2	99	1	No	No	No	120	77	97	73	1.533	49	1.48	50.8	73
435	583	A	0	72	2	1	2	360	1	1	2	4	2	1	2	1	1	3	No	No	No	149	77	173	87	1.51	65	1.46	65.9	101
436	784	A	0	36	2	1	1	860	1	1	1	7	2	3	2	1	2	1	No	No	No	115	76	111	74	1.77	69	1.73	68.6	90.6
437	368	A	0	18	2	1	2	300	1	1	3	2	3	1	2	2	99	1	No	No	No	112	77	105	76	1.52	52	1.575	50.1	77
438	910	A	0	45	1	1	1	120	1	2	1	5	3	3	2	2	99	1	No	No	No	108	75	108	80	1.75	54	1.61	52.5	83
439	908	A	0	40	2	1	2	240	1	1	2	7	3	1	2	2	99	1	No	No	No	116	71	100	75	1.53	54	1.533	52.8	80.5
440	909	A	0	41	1	1	1	1600	2	2	1	7	2	2	2	1	2	1	No	No	No	146	74	136	84	1.85	90.5	1.825	91.5	99
441	891	A	0	65	2	1	1	594	1	1	2	5	2	2	2	1	1	2	No	No	No	159	82	121	70	1.64	58	1.58	53.3	99
442	915	A	0	55	1	1	1	1100	1	2	1	7	2	1	2	2	99	1	No	No	No	128	88	132	89	1.64	63	1.65	63.8	78.5
443	380	A	0	68	2	2	2	180	1	1	1	7	2	3	1	2	99	1	No	No	No	87	61	91	57	9.999	45	1.53	54.4	84.5
444	1165	A	0	31	2	1	1	280	1	1	1	7	2	2	2	2	99	1	No	No	No	89	62	97	69	9.999	53	1.6	48.7	67
445	1025	A	0	22	2	1	1	400	1	1	1	7	3	1	2	2	99	1	No	No	No	101	55	106	60	1.56	55	1.6	53.5	80
446	984	A	0	45	1	1	1	1500	2	3	2	1	3	3	1	2	99	1	No	No	No	116	73	113	76	1.72	74	1.695	72.6	93.3
447	1026	A	0	47	2	1	1	1260	1	1	1	7	3	1	2	1	1	3	No	No	No	134	86	147	97	1.57	49	1.53	47.6	76
448	790	A	0	36	2	1	1	930	1	2	1	7	2	1	1	2	99	1	No	No	No	93	73	98	69	1.5	56	1.48	55.9	77.5
449	726	A	0	63	2	1	1	360	1	1	1	7	2	3	1	2	99	1	No	No	No	146	96	151	59	9.999	999.9	1.555	62.1	94
450	780	A	0	52	2	1	1	380	1	1	1	7	3	1	2	1	2	1	No	No	No	139	81	148	88	1.48	49	1.467	48.6	72
451	859	A	0	37	2	1	1	375	2	2	1	7	3	1	2	2	99	1	No	No	No	93	64	87	65	1.65	62	1.635	65.2	79
452	923	A	0	21	2	1	1	700	1	1	1	7	2	1	2	2	99	1	No	No	No	105	63	113	64	1.54	39	1.531	38.9	62
453	622	A	0	32	2	1	1	280	1	2	1	7	3	1	2	2	99	1	No	No	No	95	61	97	64	1.53	60	1.535	51.6	79
454	665	A	0	41	2	1	1	231	1	1	1	7	3	2	2	1	1	3	No	No	No	122	72	123	81	1.61	64.5	1.5	63.5	83
455	410	A	0	26	1	1	1	350	1	1	1	7	2	1	2	2	99	1	No	No	No	111	70	115	64	1.62	73	1.61	72	74
456	404	A	0	38	1	1	1	615	2	4	2	7	2	1	2	2	99	1	No	No	No	104	62	107	62	1.69	76.8	1.7	75.9	91
457	613	A	0	60	2	1	1	180	2	1	1	7	2	2	2	1	2	2	No	No	No	163	111	140	113	1.53	69	1.553	68.7	94
458	642	A	0	21	2	1	1	280	2	2	1	7	2	1	2	2	99	1	No	No	No	89	71	75	58	1.6	70	1.62	70.7	91.5
459	638	A	0	19	2	1	1	300	1	2	1	7	3	1	1	1	2	1	No	No	No	92	64	88	63	1.64	54	1.675	54.1	77.5
460	652	A	0	54	2	1	1	216	1	1	1	7	3	2	2	2	99	1	No	No	No	106	68	94	68	1.55	60	1.51	65.3	95
461	725	A	0	66	2	1	2	593	1	1	2	7	2	3	1	1	2	1	No	No	No	113	71	108	78	1.56	62	1.485	62.2	94.4
462	375	A	0	66	1	1	1	180	1	1	1	7	2	3	1	1	2	1	No	No	No	157	82	165	95	1.64	86	1.618	82.2	104
463	935	A	0	58	2	2	1	360	1	1	1	7	5	1	2	1	2	1	No	No	No	161	68	163	87	1.55	57	1.543	59.1	88.3
464	956	A	0	28	2	1	1	215	1	1	3	7	2	1	2	2	99	1	No	No	No	107	82	125	82	1.6	66.6	1.57	68.1	80
465	940	A	0	23	1	1	2	2300	1	2	2	3	2	1	2	2	99	1	No	No	No	125	72	129	83	1.75	68	1.74	67	69
466	183	A	0	64	2	2	1	360	1	6	3	4	3	1	2	1	1	3	No	No	No	171	108	161	99	9.999	60	1.43	64.7	87
467	1077	A	0	55	2	1	1	340	1	1	1	7	4	2	2	1	1	3	No	No	No	197	99	187	103	1.52	46	1.435	46.8	79.5
468	878	A	0	25	2	1	2	670	2	3	1	7	2	1	1	2	99	1	No	No	No	116	70	121	70	1.65	59.5	1.595	59.8	78
469	449	A	0	58	1	1	2	180	1	1	1	7	3	3	2	1	2	1	No	No	No	128	93	123	83	1.6	61.5	1.62	61.2	87
470	452	A	0	30	1	1	1	465	3	3	3	3	2	1	1	2	99	1	No	No	No	145	90	140	89	1.7	73	1.68	71.9	86
471	633	A	0	38	2	1	1	180	1	1	1	7	2	1	2	2	99	1	No	No	No	119	82	128	83	1.63	67	1.606	65	84
472	607	A	0	26	2	1	1	450	1	1	1	7	3	1	2	2	99	1	No	No	No	115	64	115	62	1.62	63	1.55	58.3	78
473	1020	A	0	33	2	1	1	1080	2	2	1	4	2	1	1	2	99	1	No	No	No	105	73	98	74	1.62	66	1.645	65.5	85
474	1149	A	0	24	2	1	1	800	4	2	1	7	1	1	2	2	99	1	No	No	No	102	77	101	71	1.5	58	1.514	57.1	88
475	1146	A	0	24	1	1	2	420	4	3	1	7	2	1	2	2	99	1	No	No	No	129	75	133	84	1.84	69	1.728	67.8	75.5
476	1004	A	0	31	2	1	1	360	1	1	1	7	2	1	2	2	99	1	No	No	No	102	68	101	72	1.55	55.5	1.54	56.5	83
477	1023	A	0	45	2	1	1	260	1	1	2	2	4	1	2	1	3	2	No	No	No	107	65	104	69	1.6	54	1.46	54	86.8
478	1156	A	0	35	2	1	1	780	2	2	2	5	3	1	1	2	99	1	No	No	No	118	80	124	78	1.5	58	1.513	58.1	81
479	922	A	0	27	2	2	1	236	1	1	1	7	2	2	1	2	99	1	No	No	No	120	46	115	69	1.55	42	1.485	43.8	73
480	409	A	0	18	2	1	2	610	1	1	3	1	2	1	1	2	99	1	No	No	No	85	58	101	65	1.65	56	1.675	53.8	65
481	894	A	0	60	2	1	2	300	1	1	1	7	3	2	2	2	99	1	No	No	No	115	55	127	95	1.52	50.5	1.54	56.5	86
482	903	A	0	35	1	1	2	800	1	1	1	7	2	1	2	1	2	2	No	No	No	122	102	144	100	1.6	120	1.645	117.5	999
483	382	A	0	61	2	1	2	200	1	1	1	7	3	2	2	1	2	1	No	No	No	119	79	123	83	1.53	57	1.522	56.9	82.5
484	413	A	0	53	1	1	1	400	3	3	2	7	3	2	1	2	99	1	No	No	No	131	82	125	81	1.78	80	1.79	85.5	98.5
485	403	A	0	69	2	2	2	360	2	2	2	1	1	1	1	1	1	1	No	No	No	149	71	131	84	1.68	78	1.615	77.1	102
486	400	A	0	19	2	1	2	1080	4	3	2	3	1	1	2	2	99	1	No	No	No	90.3	40	88	50.9	1.6	48.6	1.58	47.1	74
487	395	A	0	39	2	1	2	720	1	1	1	7	3	2	2	2	99	1	No	No	No	93	56	95	59	1.62	52.5	1.622	51.1	73
488	948	A	0	28	1	1	2	2220	1	1	2	7	2	2	1	2	99	1	No	No	No	105	76	109	70	1.7	68	1.682	67.9	89
489	503	A	0	46	1	1	1	5000	1	2	2	5	2	1	1	2	99	1	No	No	No	122	81	125	83	1.685	69	1.7	69.5	83
490	1042	A	0	37	2	1	1	360	2	3	1	7	3	3	2	2	99	1	No	No	No	106	74	115	72	1.52	85	1.53	83.6	99
491	1045	A	0	67	2	2	2	200	1	1	2	2	3	3	1	1	1	3	No	No	No	105	75	100	78	1.45	66.5	1.475	64.7	98.5
492	1039	A	0	49	2	2	2	120	1	1	1	7	3	1	2	2	99	1	No	No	No	136	96	137	74	1.48	63	1.45	74.1	110
493	1043	A	0	65	2	1	2	180	1	1	1	7	5	3	2	2	99	1	No	No	No	74	56	79	59	1.6	45	1.58	45	66
494	1134	A	0	32	2	1	1	400	1	1	1	7	2	1	2	2	99	1	No	No	No	120	71	110	74	1.51	59.5	1.51	58.9	81
495	1047	A	0	50	2	1	1	2000	1	1	2	5	1	1	2	2	99	1	No	No	No	118	81	114	61	1.6	63	1.59	63.3	80
496	1041	A	0	39	2	1	1	210	1	1	1	7	2	1	2	2	99	1	No	No	No	146	87	148	97	1.505	53.5	1.495	54.2	76
497	1132	A	0	40	2	1	1	195	1	1	1	7	2	2	1	1	2	1	No	No	No	150	96	143	90	1.5	50	1.54	47.7	80
498	432	A	0	45	2	1	2	200	1	1	1	2	2	1	1	2	99	1	No	No	No	88	62	104	74	1.57	49	1.539	49.7	77.5
499	180	A	0	31	2	1	1	540	1	1	1	7	3	1	2	2	99	1	No	No	No	116	73	117	85	1.68	51.5	1.643	52.1	74
500	157	A	0	20	2	1	1	270	1	1	1	7	2	1	2	2	99	1	No	No	No	106	84	105	80	1.56	66	1.57	65.9	97
501	47	A	0	29	2	1	1	550	4	1	1	7	2	3	2	2	99	1	No	No	No	110	74	101	71	1.66	61.3	1.663	61.4	77
502	127	A	0	63	2	2	2	360	1	1	2	3	3	3	2	1	1	3	Yes	No	No	142	75	138	72	1.6	81	1.545	73.3	108
503	171	A	0	52	2	1	1	300	1	1	1	4	2	3	2	1	1	2	No	No	No	136	87	116	69	1.46	56	1.46	55.8	89
504	113	A	0	28	2	1	2	210	1	1	2	5	3	2	1	2	99	1	No	No	No	115	83	111	81	1.69	73.2	1.66	73.4	88.5
505	58	A	0	54	1	2	1	296	3	3	2	6	3	2	1	2	99	1	No	No	No	112	59	116	70	1.84	71	1.76	70.9	87
506	988	A	0	33	2	1	1	1620	1	2	2	3	3	1	2	1	2	1	No	No	No	105	74	106	79	1.63	64	1.625	64.8	76
507	541	A	0	35	1	1	1	380	1	2	2	3	2	1	2	2	99	1	No	No	No	131	63	128	72	1.63	69	1.625	68.3	88.2
508	129	A	0	54	1	1	1	2220	1	6	1	7	2	3	1	2	99	1	No	No	No	141	82	145	98	1.67	70	1.686	70.5	85.1
509	195	A	0	39	2	1	2	111	1	1	1	7	3	3	2	1	2	1	No	No	No	168	108	183	102	1.7	82	1.59	82.7	105
510	455	A	0	55	2	2	2	125	1	1	1	7	3	1	2	1	2	1	No	No	No	112	92	124	75	1.5	54	1.43	53.9	90
511	1000	A	0	32	2	1	1	445	1	3	1	7	3	1	2	2	99	1	No	No	No	101	55	96	54	1.58	53	1.53	51.7	73
512	80	A	0	71	2	2	2	400	1	1	2	2	4	1	2	1	1	3	No	No	No	120	81	129	76	1.73	71	1.642	71.1	102
513	87	A	0	44	2	2	1	180	1	1	1	7	2	1	1	2	99	1	No	No	No	135	75	133	81	1.48	65	1.495	68.3	90
514	40	A	0	26	2	1	1	375	2	2	1	2	3	1	2	2	99	1	No	No	No	110	69	107	73	1.51	66	1.52	65.9	87
515	905	A	0	44	1	1	1	363	1	1	1	3	2	1	1	2	99	1	No	No	No	143	99	142	89	1.73	81	1.695	80	99
516	264	A	0	43	1	1	1	560	1	2	1	7	2	2	1	2	99	1	No	No	No	124	82	128	86	1.7	71	1.72	71.9	93
517	30	A	0	42	1	1	1	1300	3	4	1	7	2	1	1	2	99	1	No	No	No	122	84	125	82	1.72	71	1.68	70	85.3
518	620	A	0	38	2	1	1	400	1	1	1	7	3	2	2	2	99	1	No	No	No	106	62	116	66	999	44	1.505	44.2	76
519	765	A	0	56	2	2	1	180	1	1	1	4	3	1	2	1	1	3	No	No	No	160	111	139	105	1.55	65	1.57	74.4	93.5
520	443	A	0	34	2	1	1	216	1	1	1	7	3	1	2	1	2	2	No	No	No	129	93	132	92	1.6	72	1.615	77.4	106
521	450	A	0	49	2	1	1	360	1	1	1	7	3	1	2	1	2	1	No	No	No	143	87	139	85	1.5	61	1.502	62	88.6
522	445	A	0	58	2	1	2	180	1	1	1	7	4	1	2	1	1	2	No	No	No	140	96	153	100	1.52	52	1.6	51.6	86
523	795	A	0	49	2	1	1	1250	2	2	1	7	3	3	1	2	99	1	No	No	No	99	71	101	66	1.57	83	1.55	77.1	86
524	437	A	0	64	2	2	1	396	1	1	1	7	3	1	2	1	2	2	No	No	No	136	69	120	63	1.5	68	1.53	64.5	100
525	451	A	0	40	2	1	2	180	2	6	1	7	2	1	2	2	99	1	No	No	No	120	80	117	64	1.6	59	1.508	57.4	81.5
526	453	A	0	52	2	1	2	360	1	1	2	4	1	1	2	1	1	1	No	No	No	106	63	101	68	1.5	50	1.482	46.5	65
527	435	A	0	66	2	1	1	540	1	1	2	3	3	1	2	1	1	3	No	No	No	159	89	164	86	1.57	77	1.5	73.9	105
528	464	A	0	59	2	1	2	180	1	1	1	7	3	1	2	1	2	2	No	No	No	114	76	116	81	1.52	45	1.55	44.1	78
529	81	A	0	38	2	1	1	400	1	1	2	7	2	3	2	1	1	3	No	No	No	120	83	123	87	1.63	88	1.577	103.4	117
530	465	A	0	43	2	1	1	911	1	1	1	7	2	1	1	2	99	1	No	No	No	121	70	105	64	1.62	62	1.6	62.4	78
531	156	A	0	47	2	1	1	160	1	1	2	5	3	1	2	2	99	1	No	No	No	139	93	129	85	1.6	61	1.54	61.3	86
532	176	A	0	25	1	1	1	430	4	2	3	4	1	1	2	1	2	1	No	No	No	117	59	94	36	1.65	70	1.645	70.7	89
533	161	A	0	49	2	1	1	2220	2	2	2	3	2	1	2	1	1	3	No	No	No	128	99	135	100	1.56	90	1.5	91.3	112
534	182	A	0	66	2	1	2	380	1	1	1	7	3	3	2	1	1	3	No	No	No	164	91	161	96	1.56	65	1.57	66.9	83
535	146	A	0	18	1	1	2	360	4	4	3	2	2	1	1	2	99	1	No	No	No	113	55	125	58	1.72	58	1.735	55.2	75
536	154	A	0	33	2	1	1	195	1	1	1	7	2	1	1	2	99	1	No	No	No	93	73	99	73	1.48	60	1.42	58.6	77
537	64	A	0	63	2	1	2	500	2	1	2	7	2	3	2	1	1	3	No	No	No	161	90	141	90	1.72	72	1.555	74	84.5
538	15	A	0	27	2	1	2	294	1	1	1	7	3	2	1	2	99	1	No	No	No	121	75	116	76	1.5	47	1.482	45.6	74
539	115	A	0	39	2	1	2	210	1	2	2	3	2	2	2	2	99	1	No	No	No	94	66	95	70	1.57	55	1.51	53.2	80
540	1135	A	0	55	1	1	1	719	1	1	3	1	1	3	2	2	99	1	No	No	No	143	90	143	85	1.75	101	1.73	101.1	108
541	201	A	0	58	1	1	1	280	1	2	1	7	2	3	2	1	1	3	No	No	No	172	104	177	108	1.61	79	1.555	76.8	102
542	436	A	0	38	2	1	2	500	1	1	1	7	2	1	2	2	99	1	No	No	No	120	79	112	73	1.58	62	1.538	62.4	89
543	149	A	0	34	1	1	1	1000	2	2	3	5	2	1	1	2	99	1	No	No	No	128	73	124	75	1.74	76	1.75	75	95
544	112	A	0	36	2	1	1	600	1	1	2	5	3	1	2	2	99	1	No	No	No	116	67	125	71	1.63	66	1.55	67.9	93
545	79	A	0	26	2	1	1	680	1	2	2	3	2	1	2	2	99	1	No	No	No	113	71	105	73	1.61	72.5	1.58	71.5	84.2
546	77	A	0	33	2	1	1	236	1	1	1	7	3	2	2	2	99	1	No	No	No	112	76	124	83	1.55	52	1.465	51.5	79.6
547	90	A	0	57	1	2	1	266	1	1	1	7	3	1	2	1	2	2	No	No	No	125	90	150	107	1.68	56	1.65	54.4	84
548	45	A	0	56	1	1	2	200	2	2	2	7	2	2	1	2	99	1	No	No	No	122	82	133	95	1.84	86	1.805	82.6	93
549	441	A	0	61	2	1	2	90	1	1	1	7	4	1	2	1	2	1	No	No	No	126	67	121	71	1.53	84	1.54	77.7	95
550	446	A	0	53	1	2	2	250	4	2	1	2	3	3	1	1	2	1	No	No	No	209	101	193	102	1.62	54	1.72	55	79
551	237	A	0	50	2	1		225	2	3	2	2	3	1	2	2	99	1	No	No	No	121	68	107	72	1.61	48	1.61	46.5	76
552	233	A	0	30	2	1	2	340	1	2	1	7	2	2	1	2	99	1	No	No	No	93	64	114	69	999	999	1.573	57	74
553	253	A	0	40	2	2	1	160	1	1	1	7	3	2	2	2	99	1	No	No	No	80	50	999	999	999	999	1.59	46.4	65
554	169	A	0	56	2	1	1	360	1	1	2	7	3	2	2	1	1	3	No	No	No	125	80	107	74	1.55	52	1.523	51.3	77.5
555	174	A	0	28	1	1	1	250	1	2	1	7	2	2	1	2	99	1	No	No	No	125	75	110	67	1.58	65	1.565	68	78
556	150	A	0	56	1	2	2	100	4	3	2	7	5	3	1	2	99	1	No	No	No	144	87	139	91	1.78	999	1.72	79.2	999
557	148	A	0	32	1	1	1	180	1	1	2	3	2	1	2	2	99	1	No	No	No	115	74	106	86	1.7	82	1.545	81.7	104.5
558	461	A	0	64	2	1	1	180	1	1	1	7	3	3	1	1	1	3	No	No	No	89	72	112	69	1.5	76	1.5	76.4	99
559	467	A	0	30	2	1	1	600	1	1	1	7	3	1	2	1	2	2	No	No	No	110	77	105	79	1.5	80	1.485	83.2	104
560	634	A	0	66	2	1	1	360	1	1	1	3	3	3	2	2	99	1	No	No	No	100	62	122	95	1.55	67	1.53	67.9	95
561	594	A	0	60	2	2	2	760	1	1	1	7	3	2	2	1	2	1	No	No	No	126	73	133	78	1.56	36	1.519	34.8	66.5
562	98	A	0	60	1	2	1	200	1	1	2	4	3	1	2	1	1	2	No	No	No	119	79	113	74	1.65	62	1.64	62.1	86
563	62	A	0	69	2	2	2	216	1	1	1	7	3	1	2	2	99	1	No	No	No	80	64	108	73	1.55	63	1.56	65.2	94
564	33	A	0	30	2	1	1	453	1	1	1	7	3	1	2	2	99	1	No	No	No	106	69	105	66	1.59	58	1.555	58.7	90
565	22	A	0	44	1	1	1	180	3	2	3	2	2	2	2	2	99	1	No	No	No	120	60	107	59	1.62	61	1.675	57.8	76.5
566	462	A	0	33	2	1	1	360	1	1	1	1	3	1	2	2	99	1	No	No	No	83	64	92	65	1.63	58	1.605	58	76.5
567	1006	A	0	27	1	1	1	200	3	2	2	7	2	1	1	2	99	1	No	No	No	134	83	113	89	1.8	85	1.79	83.7	95
568	1011	A	0	29	2	1	1	200	1	1	1	7	4	1	1	2	99	1	No	No	No	84	61	92	67	1.72	49	1.56	47.5	76
569	1163	A	0	59	2	2	2	380	1	1	1	7	4	3	2	1	1	3	No	No	No	104	67	106	76	1.5	55	1.5	55.7	69.3
570	949	A	0	37	1	1	1	720	2	2	2	2	2	1	1	2	99	1	No	No	No	128	68	126	74	1.7	75	1.718	76.3	74
571	953	A	0	50	1	1	1	550	2	6	1	7	4	3	2	2	99	1	No	No	No	103	71	110	72	1.76	91	1.712	90.1	104
572	1136	A	0	39	1	1	1	180	2	2	1	5	3	1	1	2	99	1	No	No	No	82	54	85	60	1.7	67	1.7	63.4	84
573	1090	A	0	38	1	1	1	210	1	6	1	7	2	2	2	2	99	1	No	No	No	99	86	93	75	1.695	68	1.7	65	78
574	1122	A	0	39	2	1	2	700	1	3	1	7	1	2	1	1	2	2	No	No	No	105	90	160	108	1.52	63	1.482	63.2	94
575	1074	A	0	42	1	1	2	180	1	1	1	7	2	1	2	2	99	1	No	No	No	126	75	104	81	1.7	66	1.635	64.1	93.5
576	1121	A	0	32	2	1		560	1	1	1	7	3	1	2	1	2	2	No	No	Yes	104	79	103	79	1.6	64	1.56	63	84
577	1060	A	0	36	1	1	1	266	3	6	1	7	2	1	1	2	99	1	No	No	No	115	75	120	83	1.85	93	1.7	84	95
578	1104	A	0	37	1	1	1	490	1	2	2	1	2	3	1	1	2	1	No	No	No	156	87	164	111	1.78	95	1.765	98.4	109
579	978	A	0	42	1	1	1	650	2	6	3	2	2	3	1	2	99	1	No	No	No	124	70	106	73	1.72	77	1.71	79	86
580	858	A	0	29	2	1	1	280	2	2	1	7	3	1	2	2	99	1	No	No	No	102	63	105	72	1.63	60	1.625	62.1	71
581	107	A	0	70	1	2	1	360	1	1	2	7	2	2	1	1	1	3	No	No	No	233	120	230	122	1.55	66	1.548	70.8	100.5
582	95	A	0	41	1	1	1	330	1	2	1	7	2	3	2	1	1	3	No	No	No	148	94	146	80	1.71	75	1.7	76.4	94
583	864	A	0	38	1	1	2	400	3	3	2	3	2	2	1	2	99	1	No	No	No	119	81	124	82	1.73	75	1.715	73	83.5
584	1107	A	0	40	1	2	1	100	3	6	1	7	2	2	1	2	99	1	No	No	No	145	80	130	80	1.7	70	1.68	68	65
585	200	A	0	22	1	1	2	420	3	3	1	7	2	1	1	1	2	2	No	No	No	145	90	140	90	1.7	75	1.68	80	90
586	887	A	0	20	1	1	2	136	4	6	2	2	2	1	2	2	99	1	No	No	No	140	90	130	95	1.7	74	1.76	85	90
589	23	A	0	28	1	1	1	380	1	3	1	7	1	1	1	2	99	1	No	No	No	133	80	125	83	1.83	116	1.75	118.1	121
588	703	A	0	48	2	2	2	45	1	2	1	7	3	1	2	2	99	1	No	No	No	130	71	133	74	1.68	64	1.675	63.8	83
589	1151	A	0	18	1	1	2	45	1	2	1	5	2	2	1	2	99	1	No	No	No	128	72	135	65	1.67	61	1.622	60.5	70.5
590	777	A	0	69	2	2	2	330	1	1	1	7	4	3	2	1	2	2	No	No	No	133	65	121	61	1.6	52	1.56	45.2	85
591	754	A	0	54	2	1	2	540	1	1	1	7	3	1	2	2	99	1	No	No	No	101	55	903	57	1.5	55	1.52	54.1	74
592	837	A	0	50	1	1		500	2	2	3	5	2	1	1	2	99	1	No	No	No	108	93	164	89	1.52	54	1.555	53.5	82
593	73	A	0	58	2	1	1	360	1	1	1	7	2	1	2	1	1	3	No	No	No	126	73	140	74	1.5	65	1.51	65.6	98.5
594	994	A	0	40	2	1	1	700	2	1	2	5	3	2	1	1	2	1	No	No	No	130	80	136	95	1.52	57	1.528	58	78
595	2	A	0	61	2	2	2	345	1	1	1	7	2	1	2	2	99	1	No	No	No	102	71	130	75	1.5	62	1.511	52.2	90.4
596	190	A	0	38	2	1	1	180	1	1	1	7	3	3	2	2	99	1	No	No	No	127	75	113	70	1.58	50	1.575	47.7	73
597	160	A	0	36	2	1	1	470	1	3	1	7	3	3	2	2	99	1	No	No	No	83	57	87	59	1.58	48.2	1.59	47.6	70
598	992	A	0	30	2	1	1	720	1	1	1	7	2	1	1	2	99	1	No	No	No	105	67	105	67	1.7	63	1.682	63.4	78
599	985	A	0	51	1	1	1	1480	2	6	2	7	2	3	1	2	99	1	No	No	No	128	82	106	70	1.68	68	1.67	67.9	890
600	586	A	0	40	2	1	1	780	1	2	2	7	2	1	2	2	99	1	No	No	No	118	77	103	80	1.57	61	1.59	60.9	73
601	718	A	0	57	2	1	2	396	1	1	1	2	3	3	2	1	1	3	No	No	No	133	79	128	77	1.6	55	1.57	63.4	87
602	729	A	0	56	2	1	2	36	1	1	1	7	3	3	2	1	2	1	No	No	No	112	77	122	81	1.56	56	1.535	54.4	90.5
603	1022	A	0	30	2	1	1	260	1	3	1	7	3	2	1	2	99	1	No	No	No	139	95	136	104	1.49	52	1.45	52.4	80
604	901	A	0	51	2	1	1	3680	1	2	1	7	3	3	1	2	99	1	No	No	No	88	59	90.7	61	1.55	74	1.56	71	91
605	6	A	0	56	1	1	1	3680	1	2	2	2	3	2	1	1	1	2	No	No	No	137	92	141	90	1.8	85	1.795	87	98.5
606	626	A	0	32	2	2	1	240	1	1	1	7	3	1	1	2	99	1	No	No	No	109	71	92	61	1.58	71.2	1.57	71.6	95
607	866	A	0	36	2	1	1	750	1	1	1	7	2	3	2	2	99	1	No	No	No	122	74	127	81	1.55	55	1.535	54.8	77.5
608	226	A	0	29	2	1	1	245	1	2	2	5	3	3	2	2	99	1	No	No	No	117	94	106	86	1.61	999	1.53	72.8	96
609	570	A	0	44	1	1	1	650	3	6	1	7	2	2	1	2	99	1	No	No	No	135	90	130	95	1.7	80	1.63	70	80
610	422	A	0	34	2	1	2	95	1	1	1	7	2	2	1	1	2	1	No	No	No	129	78	116	73	1.55	52.5	1.55	51.7	71.5
611	1126	A	0	30	2	1	1	500	1	3	2	7	2	3	2	2	99	1	No	No	No	102	66	114	88	1.56	49	1.516	47.1	77
612	687	A	0	49	2	1	2	360	1	1	1	7	2	3	2	2	99	1	No	No	No	112	64	110	61	1.58	75	1.58	77.3	102
613	524	A	0	28	2	1	2	105	1	4	1	7	2	1	2	2	99	1	No	No	No	96	60	98	56	1.48	46	1.5	52.1	72
614	970	A	0	31	2	1	1	560	1	1	1	7	2	2	1	2	99	1	No	No	No	129	99	88	69	1.6	62	1.585	65	83
615	59	A	0	66	2	2	1	790	1	1	2	3	4	1	2	1	2	1	No	No	No	107	80	114	85	1.5	45	1.49	58.4	86
616	350	A	0	34	2	1	2	393	1	3	1	7	2	1	1	2	99	1	No	No	No	100	60	86	60	1.46	55	1.473	54.6	78.5
617	517	A	0	43	1	1	1	660	1	1	1	4	2	1	1	2	99	1	No	No	No	138	78	133	77	1.72	83.5	1.73	84	88
618	950	A	0	20	1	1	2	200	1	1	2	5	2	1	2	2	99	1	No	No	No	115	70	110	64	1.655	81	1.7	80	73
619	961	A	0	23	2	1	1	265	1	1	1	7	2	1	1	2	99	1	No	No	No	96	63	103	82	1.63	78	1.562	77.6	103
620	955	A	0	41	2	1	1	5000	1	1	2	5	2	1	1	2	99	1	No	No	No	126	76	129	70	1.55	81	1.57	78.8	98.5
621	946	A	0	19	2	1	2	2700	1	2	1	7	3	1	2	2	99	1	No	No	No	95	72	105	75	1.68	58	1.65	55.6	68
622	661	A	0	39	2	1	1	360	1	2	1	2	2	1	2	1	1	3	No	No	No	122	81	115	80	1.53	60	1.525	58.2	80
623	645	A	0	50	1	1	1	1900	1	3	1	7	2	2	1	1	2	1	No	No	No	135	78	142	75	1.68	85	1.66	86	98
624	637	A	0	21	2	1	1	180	1	1	1	2	2	1	2	2	99	1	No	No	No	119	72	108	68	1.53	61	1.55	59.6	72
625	625	A	0	70	2	1	2	180	1	1	1	7	2	1	1	2	99	1	No	No	No	121	73	132	111	1.52	61	1.435	62.4	102
626	425	A	0	53	1	1	1	720	2	2	1	7	2	2	1	1	3	1	No	No	No	161	97	154	84	1.76	82	1.756	77.4	90.5
627	260	A	0	42	1	1	1	380	3	3	1	7	2	1	2	2	99	1	No	No	No	98	66	99	68	1.64	59	1.655	61	78
628	848	A	0	18	2	1	1	530	1	1	2	5	3	1	2	2	99	1	No	No	No	126	79	133	70	1.52	65	1.54	65.1	79
629	1116	A	0	39	2	1	1	1200	1	1	1	3	3	1	2	2	99	1	No	No	No	105	79	129	81	1.69	65.7	1.652	65.4	85
630	566	A	0	69	1	2	2	200	1	1	1	7	3	2	2	2	99	1	No	No	No	112	83	112	89	1.58	48	1.56	44.4	71
631	893	A	0	33	2	1	1	1080	1	1	1	7	3	3	2	2	99	1	No	No	No	105	67	100	70	1.61	55	1.58	53.1	79.2
632	1053	A	0	38	2	1	1	490	1	1	1	7	3	1	2	2	99	1	No	No	No	108	64	96	64	1.55	50	1.56	49.2	66
633	693	A	0	51	2	1	1	880	1	1	1	4	3	1	2	1	1	3	No	No	No	138	88	139	87	1.62	77.8	1.57	78.4	92
634	14	A	0	62	2	1	2	0	2	2	2	7	1	1	1	2	99	1	No	No	No	125	81	115	81	1.55	68	1.568	68	92
635	91	A	0	51	1	1	1	150	2	2	1	7	2	3	2	2	99	1	No	No	No	149	101	145	99	1.75	78.5	1.765	79	99
636	44	A	0	27	1	1	2	180	1	1	2	2	3	1	2	2	99	1	No	No	No	129	83	129	87	1.59	44	1.61	47	67
637	636	A	0	42	2	1	1	500	2	2	1	7	3	2	1	2	99	1	No	No	No	116	81	117	86	1.6	68	1.563	68.4	92.5
638	361	A	0	23	1	1	2	900	2	2	1	7	2	1	1	2	99	1	No	No	No	110	68	122	70	1.78	85	1.734	85.4	100
639	581	A	0	42	2	1	1	550	2	4	1	7	2	2	2	2	99	1	No	No	No	95	64	96	68	1.48	54	1.486	53.4	75
640	1154	A	0	21	1	1	2	520	1	2	1	7	2	1	1	2	99	1	No	No	No	130	62	122	72	1.7	72	1.68	71	82
641	1093	A	0	31	2	1	1	340	2	2	2	2	3	1	2	2	99	1	No	No	No	100	69	98	69	1.65	65	1.585	62	86
642	1005	A	0	22	1	1	2	270	2	2	2	5	2	1	1	2	99	1	No	No	No	91	61	91	59	1.72	70	1.72	64.8	80
643	481	A	0	46	2	1	1	720	2	4	1	3	3	2	2	1	2	2	No	No	No	130	89	125	90	1.5	75	1.507	75.5	98.5
644	892	A	0	29	2	1	1	315	1	1	2	5	2	3	2	1	2	2	No	No	No	114	85	121	106	1.6	80	1.59	91	104
645	939	A	0	25	2	1	1	216	1	1	1	7	2	1	2	2	99	1	No	No	No	108	73	94	68	1.65	54	1.565	51.8	76.8
646	585	A	0	26	2	1	1	360	1	1	2	7	2	3	1	2	99	1	No	No	No	92	65	112	71	1.6	68	1.637	66.6	88.5
647	849	A	0	30	1	1	2	300	2	3	1	7	2	2	2	2	99	1	No	No	No	129	69	113	65	1.65	70	1.65	64.5	79.5
648	1106	A	0	24	1	1	2	330	3	5	1	7	2	1	1	2	99	1	No	No	No	133	77	140	80	1.67	58	1.66	58	83
649	968	A	0	18	2	1	2	540	1	1	1	7	5	1	2	2	99	1	No	No	No	107	73	105	69	1.61	68	1.575	70.6	82.7
650	712	A	0	36	2	1	1	300	1	1	1	7	2	2	2	2	99	1	No	No	No	111	80	99	68	1.59	67	1.575	68.7	91
651	561	A	0	48	1	1	1	4000	2	1	1	7	2	2	1	2	99	1	No	No	No	118	88	139	122	1.79	79	1.78	77.6	98
652	734	A	0	49	2	1	1	180	1	1	1	7	3	3	2	1	2	2	No	No	No	133	84	141	105	1.58	75	1.575	74	94
653	1125	A	0	38	2	1	2	310	1	2	2	3	3	1	2	2	99	1	No	No	No	115	83	135	85	1.56	60	1.55	61.3	72
654	1158	A	0	32	1	1	1	2000	2	4	1	7	2	1	1	2	99	1	No	No	No	102	74	113	82	1.76	78	1.75	79.5	85.1
655	217	A	0	29	1	1	1	550	1	6	3	2	2	1	1	2	99	1	No	No	No	107	75	134	76	1.67	61	1.66	59.4	82.5
656	175	A	0	41	1	1	1	500	1	1	2	7	3	3	2	2	99	1	No	No	No	99	70	108	58	1.79	70	1.765	68.7	86
657	439	A	0	48	2	1	1	180	1	1	2	5	2	2	2	2	99	1	No	No	No	84	66	87	64	1.55	61	1.5	61.1	91
658	1038	A	0	45	2	1	1	150	1	1	2	5	2	1	1	2	99	1	No	No	No	134	93	120	84	1.5	67	1.55	66.3	98.5
659	231	A	0	37	2	1	2	960	1	1	1	7	2	2	1	2	99	1	No	No	No	112	74	123	84	1.6	44	1.58	43.4	71
660	202	A	0	35	2	1	1	360	2	2	1	7	3	1	2	2	99	1	No	No	No	109	85	111	69	1.72	67	1.692	62	90
661	342	A	0	35	2	1	1	360	1	1	1	7	2	1	2	2	99	1	No	No	No	127	79	126	75	1.53	73	1.555	74.1	88
662	319	A	0	35	2	1	1	210	1	1	2	7	3	2	1	1	2	1	No	No	No	112	76	108	77	1.6	65	1.6	62.5	86
663	1162	A	0	23	2	1	1	360	1	1	1	7	2	1	2	2	99	1	No	No	No	138	73	110	65	999	58	1.64	57.7	91
664	208	A	0	51	2	2	2	220	1	1	2	5	4	3	2	1	1	2	No	No	No	121	91	132	86	1.52	66	1.545	66.6	83
668	259	A	0	35	1	1	1	200	4	2	2	2	2	1	2	2	99	1	No	No	No	121	88	131	91	1.66	60	1.69	58.9	80
666	223	A	0	63	1	1	1	580	3	2	1	1	1	3	2	2	99	1	No	No	No	100	69	89	60	1.7	49.5	1.62	48.5	72
667	228	A	0	18	1	1	2	380	1	2	1	7	2	1	1	2	99	1	No	No	No	117	69	124	74	1.7	69	1.67	70.3	87
668	254	A	0	43	2	1	1	1180	1	2	2	3	2	3	1	2	99	1	No	No	No	905	67	905	64	1.55	80	1.59	77	85
669	579	A	0	32	2	2	2	90	1	1	1	7	3	2	1	2	99	1	No	No	No	102	76	102	74	1.535	61.5	1.54	62.3	80
670	886	A	0	18	2	1	1	250	4	3	1	7	2	2	2	2	99	1	No	No	No	123	87	120	86	1.6	68	1.58	72.5	83.3
671	114	A	0	30	2	1	2	200	1	1	1	7	3	2	1	2	99	1	No	No	No	123	104	111	75	1.53	52	1.555	50.7	69
672	111	A	0	44	2	1	2	460	1	1	2	5	2	2	2	1	1	3	No	No	No	136	91	134	103	1.58	74	1.49	75	100
673	70	A	0	33	2	1	1	180	1	1	1	7	2	1	2	2	99	1	No	No	No	102	71	101	71	1.595	61	1.518	56.8	86
674	9	A	0	34	1	1	1	198	1	4	1	7	2	1	2	2	99	1	No	No	No	124	86	125	87	1.62	50	1.602	57.2	80
675	26	A	0	30	1	1	1	650	2	4	2	3	2	1	2	2	99	1	No	No	No	100	60	90	50	1.7	65	1.69	65.8	86.5
676	447	A	0	50	2	1	1	250	4	2	1	7	5	1	2	1	1	3	No	No	Yes	139	90	174	88	1.5	79	1.475	79.8	110
677	124	A	0	30	1	1	1	180	2	4	3	7	2	1	2	2	99	1	No	No	No	121	72	123	70	1.62	56.5	1.68	54.5	76.5
678	110	A	0	42	2	1	1	1400	1	1	2	4	3	1	1	2	99	1	No	No	No	98	70	90	71	1.64	74	1.63	73.7	89
679	373	A	0	70	2	2	2	180	1	1	1	7	4	1	2	1	1	3	No	No	No	141	93	139	89	999	44	1.477	60.4	92.5
680	377	A	0	44	1	1	1	1300	3	2	2	3	2	1	1	2	99	1	No	No	No	138	88	137	84	1.665	80	1.71	79	98
681	352	A	0	55	2	1	2	180	1	1	1	7	4	2	1	1	1	3	No	No	No	121	92	131	92	1.61	66	1.625	63	83.5
682	332	A	0	29	2	1	1	680	1	1	2	7	3	1	2	2	99	1	No	No	No	93	67	88	65	1.55	50	1.55	50.1	76
683	322	A	0	19	1	1	2	430	1	1	1	7	2	3	2	2	99	1	No	No	No	134	81	112	71	1.755	103.5	1.785	105.5	107.5
684	313	A	0	26	2	1	1	350	2	2	2	5	3	1	2	2	99	1	No	No	No	92	63	99	65	1.5	87	1.475	82.6	104.6
685	359	A	0	43	1	1	1	1080	1	2	1	7	2	1	1	2	99	1	No	No	No	129	94	138	81	1.765	77	1.75	76.5	93
686	987	A	0	29	2	1	1	165	2	2	2	7	2	2	2	2	99	1	No	No	No	96	77	97	79	1.55	54	1.505	53.7	76
687	128	A	0	26	1	1	2	1250	1	2	2	2	2	1	1	2	99	1	No	No	No	128	84	133	71	1.58	64	1.57	64.5	75
688	480	A	0	31	2	1	2	884	2	3	1	7	3	2	1	1	2	1	No	No	No	87	65	101	71	1.58	66	1.595	65.6	89
689	108	A	0	28	2	1	1	180	1	1	1	7	3	3	2	2	99	1	No	No	No	100	60	89	64	1.59	49	1.55	48.1	83
690	123	A	0	43	1	1	1	480	1	1	3	2	2	2	1	2	99	1	No	No	No	129	73	144	118	1.86	82	1.81	81.1	95
691	46	A	0	26	2	1	1	500	1	1	1	7	3	1	2	1	2	1	No	No	No	122	80	114	75	1.69	92.5	1.686	90.6	95
692	41	A	0	20	2	1	1	1200	1	2	1	7	3	1	2	2	99	1	No	No	No	85	66	105	65	1.65	55.8	1.62	56.2	67
693	76	A	0	34	2	1	1	1400	1	2	1	1	3	1	2	2	99	1	No	No	No	111	70	102	74	1.68	53	1.645	53	80.5
694	852	A	0	51	2	1	1	600	1	1	2	4	3	1	2	2	99	1	No	No	No	120	74	119	81	1.65	61	1.585	61.7	89.5
695	865	A	0	28	2	1	1	250	1	2	1	7	2	1	2	2	99	1	No	No	No	117	67	108	83	1.5	48	1.52	46.8	72.5
696	286	A	0	22	2	1	1	500	1	1	1	7	3	1	1	2	99	1	No	No	No	96	67	102	76	1.65	49	1.593	47.2	69
697	823	A	0	42	2	1	2	780	1	3	1	7	2	2	2	2	99	1	No	No	No	117	69	94	54	1.65	58.5	1.545	59.5	75
698	896	A	0	44	2	1	1	150	1	1	1	7	2	2	2	2	99	1	No	No	No	94	64	96	72	1.5	55	1.54	60.2	82
699	218	A	0	22	1	1	1	500	1	1	3	7	2	2	1	2	99	1	No	No	No	132	79	135	81	1.75	85	1.752	84.2	96.5
700	207	A	0	42	2	1	1	1250	1	1	1	7	2	2	1	2	99	1	No	No	No	104	72	90	67	1.62	56	1.605	58	81
701	267	A	0	40	1	2	1	1020	1	1	1	7	3	2	1	1	2	1	No	No	No	142	117	144	87	1.75	108	1.755	109	108
702	205	A	0	57	2	1	2	720	1	1	1	7	2	2	1	1	1	3	No	No	No	147	78	138	70	1.63	70	1.54	75.8	100
703	334	A	0	21	1	1	2	191	3	6	2	1	3	1	2	2	99	1	No	No	No	126	69	122	63	1.7	62	1.71	61.5	70
704	283	A	0	60	2	1	2	180	4	2	1	7	3	1	1	1	2	1	No	No	No	137	77	134	99	1.63	88	1.595	89.6	105
705	958	A	0	24	2	1	1	320	1	1	1	7	2	1	2	2	99	1	No	No	No	103	60	101	68	1.615	50.5	1.62	53.3	74
706	1035	A	0	26	2	1	1	540	1	1	1	7	2	2	1	2	99	1	No	No	No	92	69	93	68	1.68	108	1.62	103.1	117
707	999	A	0	40	2	1	1	235	2	2	1	7	2	1	2	1	1	3	No	No	No	127	88	130	92	1.6	69	1.592	68.8	85
708	890	A	0	29	2	1	1	6000	1	1	2	7	2	1	2	2	99	1	No	No	No	96	70	97	67	1.64	73	1.605	73	96.6
709	832	A	0	22	2	1	1	180	1	1	1	7	2	1	2	2	99	1	No	No	No	125	76	123	68	1.58	58.5	1.55	58	84
710	826	A	0	25	2	1	1	600	1	1	1	7	2	1	2	1	2	1	No	No	No	130	91	120	86	1.68	51	1.658	50.4	80.5
711	836	A	0	49	2	2	1	180	1	1	2	3	2	3	1	1	1	3	No	No	No	140	84	119	90	1.5	80	1.45	87.2	115.5
712	840	A	0	41	1	1	1	270	2	3	3	4	2	1	1	2	99	1	No	No	No	136	93	128	88	1.695	68	1.68	69	73
713	747	A	0	35	2	1	1	440	1	2	1	7	2	1	2	2	99	1	No	No	No	118	87	112	85	1.7	71	1.66	72.6	88
714	538	A	0	40	1	1	1	380	1	1	1	7		1	2	2	99	1	No	No	No	150	96	150	100	1.63	64	1.65	70	81
715	549	A	0	40	1	1	1	1400	1	1	2	5	2	1	1	2	99	1	No	No	No	138	94	127	88	1.635	78	1.64	77.5	80
716	1095	A	0	44	2	1	1	380	1	1	1	7	2	2	2	2	99	1	No	No	No	143	75	115	80	1.6	49.1	1.55	49.5	78
717	1058	A	0	43	1	1	1	180	1	1	1	7	2	1	2	2	99	1	No	No	No	108	73	99	75	1.8	80	1.72	81.5	73
718	468	A	0	42	2	1	2	360	1	3	1	7	5	2	2	2	99	1	No	No	No	97	60	89	60	1.49	49	1.48	48.3	74
719	960	A	0	36	2	1	1	1300	1	1	2	5	2	1	2	2	99	1	No	No	No	110	82	117	93	1.65	83	1.59	85	102
720	943	A	0	27	2	1	1	185	4	2	1	7	2	1	2	2	99	1	No	No	No	112	74	110	61	1.63	56.5	1.6	55.8	78
721	947	A	0	33	1	999	2	900	2	4	2	4	2	1	1	2	99	1	No	No	No	127	82	129	86	1.75	72	1.742	70	69
722	957	A	0	18	2	1	1	60	1	1	1	7	2	3	2	1	2	2	No	No	No	111	71	128	112	1.58	40	1.57	31.8	70
723	959	A	0	28	2	1	1	600	1	1	1	7	2	1	1	2	99	1	No	No	No	97	71	94	71	1.64	58	1.6	57.1	74.5
724	679	A	0	25	1	1	1	335	3	2	3	3	2	1	1	2	99	1	No	No	No	139	87	137	79	1.665	71	1.65	69.5	79
725	842	A	0	31	2	1	1	454	4	1	1	7	3	2	1	1	2	1	No	No	No	90.4	67	104	61	1.66	63	1.685	61.2	80
726	752	A	0	72	2	2	1	180	1	1	1	7	3	1	2	1	1	2	No	No	No	151	76	123	66	1.53	54	1.56	52.4	78
727	845	A	0	51	2	1	2	225	1	2	1	7	4	1	2	2	99	1	No	No	No	90.4	64	90.3	71	1.68	56	1.58	56	82
728	131	A	0	25	1	1	1	100	1	1	2	2	2	1	1	2	99	1	No	No	No	114	62	109	58	1.72	70	1.735	69.5	999
729	760	A	0	30	2	1	1	730	2	3	1	3	2	1	2	2	99	1	No	No	No	116	81	106	71	1.58	71	1.55	69.7	98
730	485	A	0	72	1	1	2	210	1	1	2	7	4	2	1	2	99	1	No	No	No	142	101	147	88	1.73	90	1.68	86.7	111
731	414	A	0	22	1	1	2	180	1	6	1	7	2	1	1	2	99	1	No	No	No	114	71	120	76	1.64	57	1.568	56.1	80
732	1052	A	0	48	2	1	2	100	1	1	2	2	2	1	1	2	99	1	No	No	No	151	83	110	80	1.57	50	1.57	53.2	72
733	1157	A	0	44	1	1	1	2980	2	1	2	4	2	3	1	2	99	1	No	No	No	110	70	109	70	1.6	75	1.625	74.2	97
734	1152	A	0	19	1	1	2	680	2	6	3	7	2	1	2	1	1	3	No	Yes	No	114	53	94	71	1.7	57	1.7	54.3	75
735	1150	A	0	24	1	1	2	2080	2	4	1	7	2	1	2	2	99	1	No	No	No	126	70	115	70	1.78	78.8	1.78	78.7	90
736	51	A	0	25	1	1	1	500	1	2	2	2	2	1	1	2	99	1	No	No	No	118	76	109	68	1.69	70	1.683	71	80.4
737	50	A	0	23	1	1	1	800	2	3	2	7	1	3	2	2	99	1	No	No	No	119	81	133	83	1.75	92	1.75	96.1	104.5
738	273	A	0	41	1	1	1	550	3	3	1	7	2	2	1	2	99	1	No	No	No	126	74	119	86	1.58	55	1.593	56.8	62.2
739	387	A	0	43	2	1	2	540	2	6	1	7	3	1	1	1	2	1	No	No	No	121	79	125	81	1.62	48	1.55	46.2	70
740	405	A	0	30	1	1	1	1050	3	3	4	7	2	1	1	2	99	1	No	No	No	130	80	122	81	1.78	76	1.73	76.5	84.5
741	418	A	0	42	2	1	2	333	2	3	1	7	5	1	2	1	2	1	No	No	No	102	71	129	109	1.52	80	1.51	90.9	93
742	466	A	0	32	2	1	1	265	1	1	2	1	3	1	1	2	99	1	No	No	No	99	68	104	69	1.5	49	1.52	47.5	65
743	463	A	0	24	1	1	1	180	3	3	2	7	2	2	1	2	99	1	No	No	No	124	78	145	81	1.6	60.5	1.62	61.2	83
744	194	A	0	34	2	1	2	210	1	3	1	7	3	3	2	1	2	2	No	No	No	96	68	96	69	1.55	58	1.538	59.7	74
745	186	A	0	24	2	1	2	360	1	2	1	7	2	1	1	1	2	1	No	No	No	111	78	110	72	1.6	50	1.62	50.1	67
746	173	A	0	22	2	1	1	200	1	1	1	7	3	1	2	2	99	1	No	No	No	108	85	115	72	1.58	70	1.58	69.1	83
747	152	A	0	28	1	1	1	540	3	2	2	6	2	1	1	2	99	1	No	No	No	118	79	101	73	1.7	97.5	1.695	96	109
748	1108	A	0	30	2	1	1	420	1	1	1	7	3	1	2	2	99	1	No	No	No	98	71	93	66	1.54	58.5	1.54	58.9	71
749	1097	A	0	29	2	1	1	230	1	1	1	7	3	1	2	2	99	1	No	No	No	109	83	130	90	1.55	80	1.51	79.2	96
750	497	A	0	34	1	1	1	200	1	3	1	7	2	1	1	2	99	1	No	No	No	118	70	122	82	1.55	58	1.563	61
751	472	A	0	28	2	1	1	1080	2	2	1	7	1	1	2	2	99	1	No	No	No	97	57	80	57	1.55	52	1.5	53.7	77.2
752	574	A	0	73	2	1	2	680	1	1	1	7	3	1	1	1	3	3	No	No	No	140	88	139	79	1.64	65	1.53	67.1	104.3
753	159	A	0	28	2	1	1	430	1	1	1	7	2	3	2	2	99	1	No	No	No	100	72	101	73	1.48	60	1.49	62.5	86.5
754	147	A	0	32	1	1	1	430	1	2	1	7	3	1	2	2	99	1	No	No	No	138	89	127	78	1.695	99.5	1.69	99	126
755	164	A	0	74	2	1	2	180	1	1	1	7	3	1	2	1	2	1	No	No	No	162	116	161	98	1.5	70	1.455	63.3	110
756	630	A	0	18	2	1	2	180	1	1	2	3	2	1	2	2	99	1	No	No	No	96	68	102	65	1.58	47	1.57	46.6	67
757	650	A	0	41	2	1	2	240	1	3	1	7	3	2	2	2	99	1	No	No	No	116	77	104	76	1.56	69.5	1.54	71.2	100
758	627	A	0	47	1	1	1	1250	2	2	2	7	2	3	2	2	99	1	No	No	No	148	91	138	89	1.68	77	1.725	76.5	99.5
759	646	A	0	42	1	1	1	136	1	1	1	7	3	2	2	2	99	1	No	No	No	110	85	133	106	1.8	90	1.75	80	90
760	639	A	0	26	1	1	1	1200	1	2	2	2	2	2	2	2	99	1	No	No	No	106	87	134	89	1.81	98	1.8	97.4	99
761	963	A	0	32	2	1	1	945	1	3	1	7	2	1	2	2	99	1	No	No	No	114	79	123	91	1.505	65.5	1.49	68.9	86
762	966	A	0	49	1	1	1	360	1	1	1	7	1	1	2	2	99	1	No	No	No	93	59	97	60	1.58	80	1.588	78.3	94
763	945	A	0	35	2	2	1	286	1	1	1	7	2	1	2	2	99	1	No	No	No	138	77	116	71	1.5	60	1.54	67.6	91
764	209	A	0	44	2	2	2	700	1	1	1	7	5	1	2	1	2	2	No	No	No	125	70	105	73	1.5	55	1.453	62.5	100.3
765	191	A	0	42	2	1	1	300	2	1	2	3	2	1	1	2	99	1	No	No	No	100	53	107	64	1.63	47	1.635	48.4	71
766	179	A	0	22	2	1	1	700	2	1	3	5	2	1	1	2	99	1	No	No	No	108	82	107	64	1.7	70	1.66	78	89
767	109	A	0	39	2	1	1	290	1	2	1	7	3	2	1	2	99	1	No	No	No	98	67	87	64	1.55	53	1.55	53.4	72.3
768	10	A	0	24	2	1	2	200	1	1	1	7	3	2	1	2	99	1	No	No	No	120	79	139	76	1.5	52	1.505	52.9	84
769	262	A	0	40	1	1	1	500	1	2	3	3	2	1	1	2	99	1	No	No	No	138	89	137	85	1.72	85	1.695	85.5	87.5
770	1115	A	0	48	2	1	1	3480	2	2	2	3	1	3	2	2	99	1	No	No	No	106	76	107	63	1.63	60	1.61	61.2	82
771	1155	A	0	22	1	1	1	150	4	1	1	7	2	2	1	2	99	1	No	No	No	144	117	132	76	1.69	84	1.7	81.8	92
772	587	A	0	21	2	1	1	664	1	1	1	7	1	1	2	2	99	1	No	No	No	97	63	89	59	1.6	64.4	1.625	64.7	78
773	25	A	0	26	1	1	2	400	3	6	2	2	1	1	1	2	99	1	No	No	No	101	66	110	69	1.67	59	1.64	55.6	72.1
774	1075	A	0	24	2	1	1	400	1	1	1	7	2	1	2	2	99	1	No	No	No	107	34	85	48	1.65	53	1.575	53	75
775	1082	A	0	60	1	1	1	330	4	2	2	6	3	3	1	2	99	1	No	No	No	141	98	140	103	1.62	68	1.613	69.1	93
776	256	A	0	60	2	1	1	375	1	1	2	4	3	1	2	1	1	3	No	No	No	143	71	154	80	1.495	94	1.565	92.2	108
777	457	A	0	46	1	1	1	6000	2	2	1	7	2	1	1	2	99	1	No	No	No	105	65	116	69	1.56	55	1.573	55.5	62
778	406	A	0	32	1	1	1	185	2	3	2	7	2	1	1	2	99	1	No	No	No	128	83	118	81	1.75	76	1.78	74.5	86
779	440	A	0	42	2	1	1	345	1	3	1	7	5	2	2	1	1	3	No	No	No	87	62	97	69	1.58	72.5	1.56	72.3	92
780	981	A	0	25	1	1	1	200	1	3	2	2	2	1	1	2	99	1	No	No	No	123	85	114	81	1.71	70	1.695	71	81.5
781	936	A	0	32	2	1	1	540	1	3	1	7	3	3	2	1	2	2	No	No	No	106	74	106	81	1.6	56	1.575	69.3	80
782	732	A	0	38	2	1	1	150	2	1	1	7	3	1	2	1	1	3	No	No	No	157	111	145	115	1.07	65	1.511	55.9	77
783	724	A	0	52	2	1	2	180	2	5	1	7	1	1	2	2	99	1	No	No	No	81	63	86	65	1.62	58	1.57	58.4	81
784	791	A	0	38	2	1	1	180	1	1	1	7	3	2	2	2	99	1	No	No	No	115	76	114	79	1.63	51	1.56	57.8	82
785	766	A	0	45	2	1	1	870	2	3	1	5	3	1	1	2	99	1	No	No	No	80	58	93	70	1.56	56	1.59	54.9	80
786	807	A	0	74	2	1	1	360	1	1	1	7	2	1	2	2	99	1	No	No	No	125	71	117	63	1.43	35	1.43	31.3	56
787	971	A	0	32	2	1	1	300	1	2	1	7	3	3	2	2	99	1	No	No	No	112	64	114	68	1.55	47	1.535	48.7	76
788	989	A	0	24	2	1	1	400	1	1	3	4	2	1	1	2	99	1	No	No	No	99	69	101	67	1.7	57	1.62	55.6	73
789	991	A	0	39	1	1	1	270	2	3	1	7	2	1	1	2	99	1	No	No	No	143	89	139	88	1.735	63	1.72	62.5	71
790	976	A	0	58	1	1	1	180	3	6	2	7	2	1	2	2	99	1	No	No	No	99	59	101	69	1.78	68.5	1.83	69.8	87
791	1032	A	0	24	2	1	1	220	1	1	1	7	2	1	2	2	99	1	No	No	No	113	71	124	92	1.54	42	1.54	52.5	71
792	1031	A	0	27	2	1	1	390	1	1	1	7	2	1	2	2	99	1	No	No	No	103	65	110	68	1.65	67	1.59	66.4	88
793	997	A	0	28	1	1	1	180	3	2	2	5	1	1	2	2	99	1	No	No	No	120	80	120	85	1.65	75	1.63	68	80
794	489	A	0	36	2	1	1	980	2	2	2	1	2	1	2	2	99	1	No	No	No	106	72	116	69	1.6	62	1.59	62.7	78.2
795	471	A	0	51	2	1	2	340	2	3	1	7	2	2	2	1	2	1	No	No	No	130	81	122	74	1.56	87.9	1.55	86.7	103
796	632	A	0	39	1	1	1	531	2	2	1	7	2	1	2	2	99	1	No	No	No	108	71	105	70	1.64	73	1.605	72	92
808	1073	A	0	56	1	2	2	180	1	1	1	7	4	1	1	1	2	1	No	No	No	143	91	156	89	1.52	54	1.52	54.1	87
824	116	A	0	44	2	1	2	600	1	1	1	7	2	1	2	2	99	1	No	No	No	103	66	95	67	1.65	70	1.575	69.9	91.5
825	591	A	0	26	2	1	1	762	4	2	1	7	2	1	2	2	99	1	No	No	No	90.7	75	108	74	1.6	51.1	1.56	50.8	74
826	798	A	0	73	2	1	1	600	1	1	1	7	3	2	2	1	1	3	No	No	No	151	84	150	82	1.2	55	1.42	55.6	95
827	964	A	0	21	2	1	1	300	1	1	1	7	5	1	2	2	99	1	No	No	No	113	69	107	69	1.64	55	1.62	55.3	81.5
828	951	A	0	31	1	1	1	613	1	1	2	7	2	1	1	2	99	1	No	No	No	115	68	112	79	1.55	56	1.54	59.9	88
829	363	A	0	27	2	1	1	700	4	2	2	4	2	3	2	2	99	1	No	No	No	91	60	96	60	1.65	59	1.58	58.3	86
830	542	A	0	53	1	1	1	760	1	1	1	7	3	1	2	1	1	3	No	Yes	No	145	125	142	85	1.63	93	1.65	90	85
831	478	A	0	34	2	1	1	428	2	2	1	7	3	3	1	2	99	1	No	No	No	99	68	103	62	1.68	67	1.62	65.2	81.5
832	482	A	0	30	1	1	1	180	2	6	3	3	2	1	1	2	99	1	No	No	No	119	79	116	79	1.7	82	1.67	81.4	101.5
874	522	A	0	54	1	1	1	1500	2	2	2	4	2	2	1	2	99	1	No	No	No	153	90	141	77	1.56	66.5	1.68	69	90
875	573	A	0	54	1	1	2	800	3	2	3	3	2	1	2	2	99	1	No	No	No	109	77	111	79	1.73	76	1.735	74	79
876	401	A	0	50	1	2	2	510	4	3	1	7	3	3	1	2	99	1	No	No	No	121	95	136	94	1.61	73	1.59	73.2	95
877	271	A	0	64	1	2	1	180	1	1	1	7	3	3	2	2	99	1	No	No	No	145	85	140	90	1.6	65	1.63	64	66
878	376	A	0	46	1	1	2	180	1	3	1	7	3	3	1	2	99	1	No	No	No	152	80	129	78	1.6	58.5	1.605	59	84
879	649	A	0	58	2	1	2	880	1	1	1	7	2	3	2	1	1	3	No	No	No	157	85	150	98	1.62	48.5	1.585	47.2	71.2
880	222	A	0	57	2	1	1	575	1	1	1	7	5	3	2	1	2	1	No	No	No	145	90	140	82	999	70	1.549	67.7	90.6
881	1061	A	0	51	1	1	1	2000	1	2	1	7	4	3	2	1	2	1	No	No	No	124	105	128	91	1.64	79	1.618	77.6	96
882	696	A	0	57	2	1	2	90	1	1	1	7	3	3	2	1	1	3	No	No	No	119	76	126	92	1.55	54	1.56	55	87.5
883	454	A	0	40	1	1	1	890	2	6	2	5	2	3	2	2	99	1	No	No	No	132	94	140	100	1.74	94	1.678	93.5	103
924	618	A	0	58	2	2	1	180	1	1	2	3	4	3	2	1	2	2	No	No	No	88	70	86	62	1.49	51	1.45	40.4	77
925	341	A	0	44	2	1	1	180	1	1	1	7	3	3	2	2	99	1	No	No	No	125	83	122	86	1.5	58.3	1.48	58.1	86
926	560	A	0	52	1	1		600	1	2	1	7	2	2	1	2	99	1	No	No	No	140	90	122	86	1.7	65	1.682	67	75
927	917	A	0	47	1	1	1	700	3	4	2	2	2	2	1	2	99	1	No	No	No	149	82	130	75	1.69	65	1.652	64.1	63.5
928	499	A	0	50	1	1	1	300	1	3	1	7	2	2	1	2	99	1	No	No	No	130	69	135	72	1.68	79	1.652	80.5	90.5
929	715	A	0	42	2	1	2	180	1	2	2	7	2	3	1	2	99	1	No	No	No	117	83	116	94	1.62	72	1.56	72.7	87
930	508	A	0	68	1	1	1	180	3	4	2	3	3	3	2	1	3	3	No	No	No	204	95	180	90	1.85	75	1.79	78	66
931	986	A	0	54	2	1	2	1020	1	1	2	3	3	2	1	2	99	1	No	No	No	99	70	110	75	1.5	50	1.505	56.9	85
932	206	A	0	66	2	1	2	830	1	1	1	7	2	3	2	1	1	3	No	No	No	135	87	145	95	1.4	57	1.556	56.3	98
933	18	A	0	57	1	1	1	230	3	6	1	7	2	2	1	2	99	1	No	No	No	140	80	120	70	1.7	70	1.68	69	70
945	1105	A	0	21	1	1	2	1090	1	2	2	2	2	1	1	2	99	1	No	No	No	151	136	116	72	1.61	51	1.635	49.2	62.2
946	817	A	0	33	2	1	1	800	1	2	1	2	5	1	2	2	99	1	No	No	No	114	79	111	72	1.7	73	1.67	73.1	87.5
947	828	A	0	28	2	1	2	80	2	2	2	7	2	1	2	2	99	1	No	No	No	106	76	104	73	1.69	47	1.67	45.5	48
948	800	A	0	37	2	1	1	630	1	3	1	7	2	2	1	2	99	1	No	No	No	133	81	123	85	1.6	70	1.58	69.6	90
949	927	A	0	30	1	1	1	615	1	2	2	2	2	2	1	2	99	1	No	No	No	107	77	118	75	1.75	68	1.74	69	78
950	163	A	0	22	2	1	1	180	1	1	1	7	2	1	2	2	99	1	No	No	No	104	49	98	63	1.52	48.5	1.535	49.8	68
951	412	A	0	35	2	1	1	1150	1		2	7	3	1	2	2	99	1	No	No	No	108	76	93	68	1.6	68	1.58	67.7	81.5
952	265	A	0	37	1	1	1	360	3	2	1	7	2	1	1	2	99	1	No	No	No	135	80	140	85	1.72	65	1.72	65	60
953	657	A	0	48	2	1	1	298	1	1	1	7	3	1	2	2	99	1	No	No	No	111	73	123	65	999	74.4	1.568	73.4	97
954	1033	A	0	34	2	1	2	336	1	1	1	7	3	1	2	1	2	1	No	No	No	116	96	160	115	1.85	95	1.815	142.6	130
955	93	A	0	45	1	1	1	350	3	6	2	2	2	3	2	1	1	3	No	No	No	120	84	109	66	1.82	92.6	1.8	89.8	95.5
956	704	A	0	32	2	1	1	260	1	2	1	7	3	2	1	2	99	1	No	No	No	144	94	128	85	1.555	43.5	1.56	41.1	71
957	82	A	0	34	2	1	1	607	1	2	1	2	2	1	2	2	99	1	No	No	No	86	78	88	62	1.62	60	1.625	60	80
958	1112	A	0	56	1	1	2	396	1	2	1	7	2	3	2	2	99	1	No	No	No	139	94	128	89	1.87	83	1.81	82.5	91
959	603	A	0	34	1	2	2	180	4	2	1	7	2	3	1	2	99	1	No	No	No	135	81	148	90	1.7	73	1.682	69.7	88.5
960	667	A	0	44	1	1	1	300	3	2	2	7	2	2	2	2	99	1	No	No	No	159	99	134	83	1.62	70	1.61	71	100
961	57	A	0	44	1	1	2	216	1	1	1	7	3	2	2	2	99	1	No	No	No	146	90	132	89	1.67	70	1.65	73.4	94
962	641	A	0	26	2	1	1	270	1	1	2	4	2	1	2	2	99	1	No	No	No	92	65	112	72	1.62	55	1.595	54.5	69
963	287	A	0	25	1	1	2	130	4	2	2	2	2	1	1	2	99	1	No	No	No	116	82	126	74	1.72	62	1.735	60.5	74
964	926	A	0	52	1	1	1	3480	3	2	1	7	2	1	2	2	99	1	No	No	No	146	91	138	77	1.595	97	1.61	96.5	103
965	1120	A	0	21	2	1	2	50	1	1	2	5	2	1	2	2	99	1	No	No	No	96	76	97	73	1.58	55	1.575	56.5	88
966	474	A	0	58	1	2	1	280	2	3	1		3	3	2	1	2	1	No	No	No	145	98	138	75	1.7	79	1.692	78.8	98
967	664	A	0	63	2	2	2	200	1	1	1	7	3	3	1	1	2	1	No	No	No	125	78	123	78	1.55	63	1.415	58.3	99.7
968	983	A	0	47	1	1	1	210	1	1	1	7	2	3	2	2	99	1	No	No	No	109	89	130	90	1.555	83	1.535	86	90
969	17	A	0	59	1	2	1	366	1	1	1	7	2	2	2	2	99	1	No	No	No	110	95	99	86	1.68	66	1.65	69	81
970	38	A	0	58	1	1		400	4	3	1	7	2	3	2	2	99	1	No	No	No	112	70	97	69	1.72	75	1.69	75	89
971	814	A	0	59	2	1	2	360	1	1	2	6	2	3	2	1	1	3	No	No	No	121	87	130	79	1.55	69	1.514	69.3	93.5
972	385	A	0	31	2	1	1	150	1	1	1	7	3	1	2	2	99	1	No	No	No	107	71	99	74	1.53	47	1.57	47.1	68
973	278	A	0	62	2	2	1	360	1	1	2	7	2	2	2	2	99	1	No	No	No	126	75	130	72	1.54	43	1.465	45.3	87
974	122	A	0	67	1	2	2	180	2	6	1	7	2	1	2	2	99	1	No	No	No	129	80	122	104	1.64	46.5	1.64	46.5	74
975	92	A	0	69	1	2	1	360	3	2	1	7	3	3	2	2	99	1	No	No	No	141	88	145	82	1.68	72	1.62	66	73
976	13	A	0	55	2	2	1	180	2	1	1	7	3	3	2	1	1	3	No	No	No	170	112	159	112	1.55	68	1.55	67.8	100
977	31	A	0	62	1	2	1	200	3	2	1	7	3	2	2	1	1	3	No	No	No	149	96	157	99	1.63	60	1.625	64	74
978	762	A	0	62	2	2	1	266	1	1	1	7	2	1	2	1	1	3	No	No	No	229	117	230	125	1.55	75.5	1.59	77.5	100
979	518	A	0	60	1	2	1	230	1	1	1	7	3	1	2	2	99	1	No	No	No	115	99	99	65	1.7	81	1.68	75	69
980	270	A	0	45	1	2	2	200	3	3	2	7	3	3	2	2	99	1	No	No	No	99	62	100	70	1.6	57	1.71	55.4	82
981	399	A	0	67	1	2	1	180	4	1	1	7	2	2	2	2	99	1	No	No	No	154	94	131	83	1.71	62	1.7	62	85.5
982	105	A	0	63	1	2	1	360	1	1	1	7	3	2	2	2	99	1	No	No	No	130	90	120	85	1.7	65	1.65	60	70
983	198	A	0	26	2	1	1	400	1	1	1	7	2	1	2	2	99	1	No	No	No	138	89	134	90	1.6	63	1.59	62	74.5
984	974	A	0	62	2	1	2	50	2	1	2	5	2	1	2	1	2	2	No	No	No	147	87	141	77	1.58	49	1.48	47.9	87
985	797	A	0	71	2	2	2	180	1	1	1	7	2	3	2	1	1	3	No	No	No	152	72	177	156	1.3	50	1.375	55.6	96
986	660	A	0	51	2	2	1	180	1	1	1		3	2	1	2	99	1	No	No	No	134	102	104	63	1.55	46.5	1.495	46.4	86
987	1111	A	0	28	1	1	1	150	1	1	1	7	2	2	1	2	99	1	No	No	No	110	80	80	70	1.63	83	1.62	71	71
988	932	A	0	23	1	2	1	60	1	1	1	7	2	2	1	1	2	1	No	No	No	138	85	149	95	1.55	49	1.555	51.5	56
989	245	A	0	46	2	2	2	295	1	1	1	7	3	2	2	2	99	1	No	No	No	99	71	92	70	1.38	42	1.37	39.1	75
990	802	A	0	32	2	1	1	195	1	2	1	7	2	1	2	2	99	1	No	No	No	114	72	97	79	1.5	60	1.465	59.6	87
991	733	A	0	27	2	1	1	236	1	3	2	3	3	1	2	2	99	1	No	No	No	109	75	116	74	1.6	66	1.577	65.4	82
992	810	A	0	34	2	1	1	995	1		1	7	2	1	2	2	99	1	No	No	No	122	76	117	72	1.7	58	1.68	57.8	69
993	324	A	0	19	1	1	1	1650	2	3	1	7	3	2	1	2	99	1	No	No	No	96	70	120	67	1.68	57	1.645	58.7	74
994	1015	A	0	28	2	1	2	760	1	1	1	7	5	1	1	2	99	1	No	No	No	96	79	119	73	1.58	52	1.57	50.4	75
995	423	A	0	73	2	1	2	518	1	1	2	3	2	2	1	1	1	3	No	No	No	159	86	158	103	1.5	50	1.434	50.6	75
996	655	A	0	32	2	1	1	250	1	1	1	7	2	1	1	2	99	1	No	No	No	120	71	103	66	1.54	62	1.535	61.3	87
997	236	A	0	50	1	1	1	300	4	1	1	7	2	3	1	2	99	1	No	No	No	107	63	108	65	1.83	86	1.79	86.5	101
998	728	A	0	34	2	1	1	250	1	1	1	7	2	1	2	1	2	1	No	No	No	124	75	111	68	1.7	82	1.616	80.6	92.5
999	700	A	0	34	2	1	2	450	1	3	2	7	1	1	2	2	99	1	No	No	No	94	65	102	67	1.55	57	1.46	57	75
1000	249	A	0	43	2	1	2	1240	1	3	2	5	2	1	2	1	1	2	No	No	No	111	82	108	81	1.5	85	1.48	89	103
1001	624	A	0	25	1	1	2	300	3	3	1	7	2	1	1	2	99	1	No	No	No	127	82	134	80	1.74	78	1.73	77	88
1002	349	A	0	31	1	1	1	195	1	3	1	7	2	3	1	2	99	1	No	No	No	107	65	103	65	1.68	77	1.68	75.8	93
1003	276	A	0	38	1	1	1	280	1	2	3	4	2	1	2	2	99	1	No	No	No	139	79	116	75	1.73	68	1.715	66.5	71
1004	1050	A	0	45	2	1	1	367	1	2	2	1	3	1	2	2	99	1	No	No	No	98	67	103	65	1.6	47	1.55	45.9	71
1005	1016	A	0	32	1	1	1	720	2	2	1	7	2	1	1	2	99	1	No	No	No	123	82	112	71	1.68	68	1.7	69	88
1006	979	A	0	58	1	1	1	445	2	2	2	7	3	1	2	2	99	1	No	No	No	105	74	125	75	1.7	82	1.72	77.8	102
1007	428	A	0	45	2	1	2	400	1	3	1	7	3	3	2	2	99	1	No	No	No	110	63	126	68	1.65	54.5	1.645	55	81
1008	1070	A	0	22	2	1	1	2750	1	2	2	5	1	1	1	2	99	1	No	No	No	121	59	92	79	1.62	58	1.603	57.9	78
1009	55	A	0	48	1	1	1	605	1	2	1	7	2	2	1	1	2	1	No	No	No	133	91	127	88	1.68	81	1.65	79.5	88
1010	962	A	0	28	1	1	2	600	4	1	1	7	2	2	1	1	2	1	No	No	No	138	76	128	75	1.87	67	1.812	63.2	78
1011	804	A	0	51	2	1	1	100	1	1	1	7	3	3	2	2	99	1	No	No	No	131	82	122	72	1.43	46	1.445	49.1	90
1012	500	A	0	47	1	1	1	205	3	2	2	3	2	1	1	2	99	1	No	No	No	138	91	139	87	1.68	89	1.725	88.5	87.5
1013	590	A	0	21	2	1	1	600	1	1	1	7	2	3	1	2	99	1	No	No	No	96	68	88	69	1.58	72	1.53	71.3	86
1014	669	A	0	20	1	1	2	281	1	2	1	7	3	2	1	2	99	1	No	No	No	125	81	132	75	1.67	69	1.66	72.4	85
1015	477	A	0	29	2	1	2	105	1	3	1	7	3	2	1	2	99	1	No	No	No	89	64	87	69	1.52	42	1.525	40.8	66
1016	321	A	0	26	2	1	1	106	1	2	1	7	2	3	1	2	99	1	No	No	No	116	76	119	81	1.72	62	1.65	62.6	90
1017	911	A	0	36	1	1	1	135	1	1	1	7	2	3	1	2	99	1	No	No	No	117	79	117	80	1.69	70	1.683	69.5	88.5
1018	221	A	0	39	1	1	2	500	1	6	2	2	3	2	1	2	99	1	No	No	No	111	77	109	72	1.88	66	1.76	63.5	78
1019	1014	A	0	28	2	1	1	180	1	1	1	7	2	1	2	2	99	1	No	No	No	144	100	141	91	1.68	75	1.61	76.7	97
1020	942	A	0	33	1	1	1	235	3	3	1	7	2	2	1	2	99	1	No	No	No	120	78	131	82	1.7	70	1.68	67	76
1021	930	A	0	28	1	2	1	210	3	2	1	7	1	2	1	2	99	1	No	No	No	122	73	130	80	1.63	65	1.61	60	70
1022	60	A	0	36	1	2	1	210	1	1	1	7	2	2	1	2	99	1	No	No	No	130	80	120	76	1.8	52	1.71	51.2	72
1023	263	A	0	36	1	1	1	136	3	3	1	7	2	1	1	2	99	1	No	No	No	115	75	120	75	1.7	80	1.65	70	85
1024	434	A	0	32	2	2	1	180	1	1	1	7	4	3	2	2	99	1	No	No	No	93	63	91	62	1.57	30	1.55	33.9	56
1025	144	A	0	18	1	1	2	400	1	2	1	7	2	1	1	2	99	1	No	No	No	110	78	115	81	1.7	62	1.703	63.2	70
1026	188	A	0	24	2	2	1	255	1	1	1	7	2	2	2	2	99	1	No	No	No	153	129	111	91	1.57	95	1.575	94.4	99
1027	442	A	0	54	2	1	2	200	2	3	1	2	4	2	1	2	99	1	No	No	No	107	64	107	65	1.55	52	1.495	53.1	71
1029	685	A	0	21	1	1	1	760	2	3	1	7	2	1	1	2	99	1	No	No	No	123	75	125	80	1.7	73	1.67	71	80
1030	867	A	0	28	2	1	1	515	1	1	1	7	2	1	2	1	2	1	No	No	No	117	80	111	89	1.5	53	1.51	51.9	77
1031	240	A	0	21	1	1	2	280	3	6	3	5	2	3	1	2	99	1	No	No	No	121	84	116	85	1.75	73	1.81	70.8	90
1032	1065	A	0	48	2	1	1	180	1	1	2	7	2	1	2	2	99	1	No	No	No	112	65	104	60	1.46	46	1.48	43.4	76
1033	72	A	0	21	2	1	1	180	1	1	1	3	2	2	2	2	99	1	No	No	No	112	68	127	68	9.999	999.9	1.675	64.2	81
1034	662	A	0	45	2	1	1	250	1	1	2	3	3	3	1	2	99	1	No	No	No	108	86	105	87	1.65	74	1.645	75.2	91.5
1035	921	A	0	21	2	1	1	500	1	1	1	7	2	1	2	2	99	1	No	No	No	111	76	138	121	1.55	54	1.562	53.6	76
1065	739	A	0	46	2	1	1	136	1	1	1	7	3	3	2	2	99	1	No	No	No	83	67	85	58	1.6	50	1.61	56.4	79
1130	184	A	0	58	2	2	1	360	1	1	1	7	2	2	2	2	2	2	No	No	No	142	97	151	85	1.465	35.5	1.455	33.8	63
823	1062	A		66	1	2	1	400	1	1	1	7	3	2	2	2	99	1	No	No	No	128	86	136	89	1.69	68	1.705	68.8	85.3
